# Supplementary material for: Comparative Transcriptome Analysis Reveals the Genes and Pathways Related to Wheat Root Hair Length
Source: Int J Mol Sci. 2024 Feb 8;25(4):2069. doi: 10.3390/ijms25042069 (PMC10889798; doi:10.3390/ijms25042069)
Supplement: Supplementary file 1 [file ijms-25-02069-s001.zip]

Archive with 5 entries (5 files):
- Supplemental Table S1.xlsx
- Supplemental Table S2.xlsx
- Supplemental Table S3.xls
- Supplemental Table S4.xlsx
- Supplemental Table S5.xlsx
