# Supplementary material for: Comparative Transcriptome Analysis Reveals the Genes and Pathways Related to Wheat Root Hair Length
Source: Int J Mol Sci. 2024 Feb 8;25(4):2069. doi: 10.3390/ijms25042069 (PMC10889798; doi:10.3390/ijms25042069)
Supplement: Supplementary file 1 [file ijms-25-02069-s001.zip › Supplemental Table S1.xlsx]

## Sheet: Sheet1
Supplemental Table 1. The root hair length variation of 261 wheat genotypes
Trait	Maximum	Minimum	Mean	Standard deviation	Coefficient of variation
Root hair length	1.42	0.21	0.94	0.21	22.34
