# Supplementary material for: Comparative Transcriptome Analysis Reveals the Genes and Pathways Related to Wheat Root Hair Length
Source: Int J Mol Sci. 2024 Feb 8;25(4):2069. doi: 10.3390/ijms25042069 (PMC10889798; doi:10.3390/ijms25042069)
Supplement: Supplementary file 1 [file ijms-25-02069-s001.zip › Supplemental Table S2.xlsx]

## Sheet: Sheet1
Supplemental Table 2. The shared 1180 DEGs of W106/W90,W136/W90,W106/W100 and W136/W100
ID	90-1_fpkm	90-2_fpkm	90-3_fpkm	100-1_fpkm	100-2_fpkm	100-3_fpkm	106-1_fpkm	106-2_fpkm	106-3_fpkm	136-1_fpkm	136-2_fpkm	136-3_fpkm	log2FoldChange(90 vs 106)	pvalue	padj	log2FoldChange(90 vs 136)	pvalue	padj	log2FoldChange(100 vs 106)	pvalue	padj	log2FoldChange(100 vs 136)	pvalue	padj	regulated	chr	start	end	strand	gene_name	gene_description	KEGG	KEGG pathway	NR	Swissprot	Tremble	KOG	GO	Pfam
TraesCS2A02G152200	0.1421	0.307	0.2601	0.0728	0	0.0229	0.9085	1.1709	0.9988	1.2067	1.2183	1.1968	2.11716	1.89373e-07	1.4391e-06	2.34289	1.1534e-10	8.53448e-10	4.94391	2.10117e-09	2.36751e-08	5.16299	8.23445e-11	9.79256e-10	up	2A	100538269	100540347	+	TraesCS2A02G152200	--	K20660 cytochrome P450 family 709 | (RefSeq) cytochrome P450 709B1-like (A)	--	cytochrome P450 709B1-like [Triticum aestivum]	C7091_ARATH RecName: Full=Cytochrome P450 709B1 {ECO:0000305}; EC=1.14.-.- {ECO:0000305};	A0A3B6ATB1_WHEAT SubName: Full=Uncharacterized protein {ECO:0000313|EnsemblPlants:TraesCS2A02G152200.1};	Cytochrome P450 CYP4/CYP19/CYP26 subfamilies	GO:0016021,integral component of membrane; GO:0020037,heme binding; GO:0005506,iron ion binding; GO:0004497,monooxygenase activity; GO:0016705,oxidoreductase activity, acting on paired donors, with incorporation or reduction of molecular oxygen; GO:0003674,molecular_function; GO:0005488,binding; GO:0046906,tetrapyrrole binding; GO:0097159,organic cyclic compound binding; GO:1901363,heterocyclic c…	PF00067.25:Cytochrome P450
TraesCS6B02G242100	0	0	0	0	0	0	1.8915	1.4525	1.8593	1.223	1.5902	1.8144	7.96407	9.07864e-11	9.98521e-10	7.79057	1.99978e-10	1.44471e-09	7.78728	4.04503e-10	5.00549e-09	7.6069	9.35343e-10	9.84092e-09	up	6B	426736277	426737403	+	TraesCS6B02G242100	--	--	--	hypothetical protein CFC21_088298 [Triticum aestivum]	--	A0A3B6PNM8_WHEAT SubName: Full=Uncharacterized protein {ECO:0000313|EnsemblPlants:TraesCS6B02G242100.1};	--	--	PF07893.16:Protein of unknown function (DUF1668)
TraesCS2A02G586000	0	0	0	0.1269	0.0428	0.1708	2.6823	3.0603	3.1357	3.3004	2.8121	3.6324	9.91481	8.7974e-17	1.79014e-15	10.0411	3.01387e-17	4.12454e-16	4.6468	1.87625e-32	1.20659e-30	4.76607	9.63324e-36	5.55774e-34	up	2A	776496315	776499210	+	TraesCS2A02G586000	--	--	--	F-box protein At4g22280-like isoform X1 [Triticum aestivum]	FDL15_ARATH RecName: Full=Putative F-box/FBD/LRR-repeat protein At2g05300;	A0A3B6B9F1_WHEAT SubName: Full=Uncharacterized protein {ECO:0000313|EnsemblPlants:TraesCS2A02G586000.3};	--	--	PF13112.9:Protein of unknown function (DUF3965)
novel.1480	0	0	0	0	0.0172	0	1.532	1.9625	2.3697	1.8169	1.5265	1.7931	9.63404	8.76388e-16	1.62749e-14	9.43487	2.59423e-15	3.02199e-14	8.49471	1.69741e-12	2.83449e-11	8.28984	4.70697e-12	6.41345e-11	up	1B	315079936	315086130	+	--	--	K01537 P-type Ca2+ transporter type 2C [EC:7.2.2.10] | (RefSeq) calcium-transporting ATPase 5, plasma membrane-type (A)	--	uncharacterized protein LOC123133759 [Triticum aestivum]	NDHI_AGRST RecName: Full=NAD(P)H-quinone oxidoreductase subunit I, chloroplastic {ECO:0000255|HAMAP-Rule:MF_01351}; EC=7.1.1.- {ECO:0000255|HAMAP-Rule:MF_01351}; AltName: Full=NAD(P)H dehydrogenase subunit I {ECO:0000255|HAMAP-Rule:MF_01351}; Short=NDH subunit I {ECO:0000255|HAMAP-Rule:MF_01351}; AltName: Full=NADH-plastoquinone oxidoreductase subunit I {ECO:0000255|HAMAP-Rule:MF_01351};	A0A453K6S3_AEGTS SubName: Full=Uncharacterized protein {ECO:0000313|EnsemblPlants:AET5Gv20322200.7};	NADH:ubiquinone oxidoreductase, NDUFS8/23 kDa subunit	GO:0009535,chloroplast thylakoid membrane; GO:0051539,4 iron, 4 sulfur cluster binding; GO:0005506,iron ion binding; GO:0008137,NADH dehydrogenase (ubiquinone) activity; GO:0048038,quinone binding; GO:0019684,photosynthesis, light reaction; GO:0003674,molecular_function; GO:0005488,binding; GO:0051536,iron-sulfur cluster binding; GO:0051540,metal cluster binding; GO:0043167,ion binding; GO:004316…	--
TraesCS2B02G217100	0	0	0	0	0	0.0677	1.1561	1.8397	1.884	1.8626	1.8426	1.7926	9.0668	5.8486e-14	9.12278e-13	9.23081	1.08012e-14	1.18927e-13	6.04713	1.33663e-14	2.78503e-13	6.20161	3.51134e-16	7.25306e-15	up	2B	204916027	204918679	-	TraesCS2B02G217100	--	--	--	uncharacterized protein LOC123044412 [Triticum aestivum]	--	A0A3B6C392_WHEAT SubName: Full=Uncharacterized protein {ECO:0000313|EnsemblPlants:TraesCS2B02G217100.1};	--	--	PF20241.1:Domain of unknown function (DUF6598)
TraesCS2A02G175200	0	0	0.015	0.0182	0	0	0.2854	0.4806	0.7496	0.4415	0.4987	0.5182	6.39589	4.57399e-07	3.34013e-06	6.3333	3.12469e-07	1.61983e-06	6.2182	1.534e-06	1.19454e-05	6.14964	1.09424e-06	8.45293e-06	up	2A	133684370	133688246	+	TraesCS2A02G175200	--	K12662 U4/U6 small nuclear ribonucleoprotein PRP4 | (RefSeq) U4/U6 small nuclear ribonucleoprotein PRP4-like protein (A)	ko03040: Spliceosome	hypothetical protein CFC21_016106 [Triticum aestivum]	PRP4L_ARATH RecName: Full=U4/U6 small nuclear ribonucleoprotein PRP4-like protein {ECO:0000305}; AltName: Full=Protein EMBRYO DEFECTIVE 2776 {ECO:0000305}; AltName: Full=Protein LACHESIS {ECO:0000303|PubMed:17326723};	A0A3B6AV20_WHEAT RecName: Full=SFM domain-containing protein {ECO:0000259|SMART:SM00500};	U4/U6 small nuclear ribonucleoprotein Prp4 (contains WD40 repeats)	GO:0016607,nuclear speck; GO:0005681,spliceosomal complex; GO:0046540,U4/U6 x U5 tri-snRNP complex; GO:0030621,U4 snRNA binding; GO:0017070,U6 snRNA binding; GO:0001709,cell fate determination; GO:0007267,cell-cell signaling; GO:0009553,embryo sac development; GO:0009560,embryo sac egg cell differentiation; GO:0000398,mRNA splicing, via spliceosome; GO:0003674,molecular_function; GO:0003676,nucle…	PF00400.35:WD domain, G-beta repeat
novel.10956	0	0.0741	0.0627	0.2031	0.0299	0.2152	2.2527	1.9506	2.3225	1.561	1.6208	1.3473	5.54795	3.38972e-18	7.74214e-17	5.01685	6.21855e-15	7.01493e-14	3.80157	1.14724e-17	3.19037e-16	3.26504	1.06129e-12	1.55116e-11	up	4B	274679929	274685308	+	--	--	--	--	leucine-rich repeat extensin-like protein 5 [Triticum aestivum]	--	T1M8M6_TRIUA SubName: Full=Uncharacterized protein {ECO:0000313|EnsemblPlants:TRIUR3_13914-P1};	--	--	PF00612.30:IQ calmodulin-binding motif
novel.17353	0	0	0.14	0.17	0	0.4804	5.768	4.6103	4.4232	5.596	5.33	4.9408	6.45997	2.31306e-07	1.74209e-06	6.55524	9.73768e-08	5.32406e-07	4.41026	3.69089e-07	3.12952e-06	4.49529	7.36903e-08	6.39853e-07	up	6D	76561563	76562001	-	--	--	K15030 translation initiation factor 3 subunit M | (RefSeq) eukaryotic translation initiation factor 3 subunit M-like (A)	--	eukaryotic translation initiation factor 3 subunit M-like [Triticum aestivum]	--	A0A453AC12_AEGTS SubName: Full=Uncharacterized protein {ECO:0000313|EnsemblPlants:AET2Gv20064300.14};	--	--	--
TraesCS1B02G006300	0	0	0	0	0.1011	0.0404	0.3076	0.3309	0.2608	0.4525	0.4703	0.5009	7.37091	3.95515e-09	3.57872e-08	8.02653	3.94507e-11	3.08067e-10	2.72054	3.1016e-05	0.000199667	3.38291	9.74748e-10	1.02344e-08	up	1B	3923636	3931437	+	TraesCS1B02G006300	--	K13457 disease resistance protein RPM1 | (RefSeq) disease resistance protein RPM1-like (A)	ko04626: Plant-pathogen interaction	uncharacterized protein LOC123102670 [Triticum aestivum]	RGA3_SOLBU RecName: Full=Putative disease resistance protein RGA3; AltName: Full=Blight resistance protein B149; AltName: Full=RGA1-blb;	A0A446JG19_TRITD RecName: Full=NB-ARC domain-containing protein {ECO:0000259|Pfam:PF00931};	Apoptotic ATPase	GO:0043531,ADP binding; GO:0005524,ATP binding; GO:0050832,defense response to fungus; GO:0000166,nucleotide binding; GO:0003674,molecular_function; GO:0005488,binding; GO:0017076,purine nucleotide binding; GO:0030554,adenyl nucleotide binding; GO:0032553,ribonucleotide binding; GO:0032555,purine ribonucleotide binding; GO:0032559,adenyl ribonucleotide binding; GO:0036094,small molecule binding; …	PF00931.25:NB-ARC domain
novel.3424	0	0	0	0.3615	0.0711	0.0851	4.5349	3.0643	3.5405	2.3205	2.9543	3.2363	9.50725	2.16884e-15	3.86699e-14	9.11496	2.79135e-14	2.96414e-13	4.39647	1.53241e-23	6.4798e-22	3.99727	1.31795e-19	3.59872e-18	up	2A	404056829	404058341	+	--	--	--	--	uncharacterized protein LOC123058309 isoform X1 [Triticum aestivum]	--	A0A453HYG1_AEGTS SubName: Full=Uncharacterized protein {ECO:0000313|EnsemblPlants:AET4Gv20357600.3};	--	--	--
TraesCS2B02G462600	0	0.0451	0.191	0	0	0.0874	0.6052	1.1879	1.1678	1.1811	1.2691	1.1135	3.56779	5.11311e-06	3.31232e-05	3.81732	7.34822e-08	4.06543e-07	4.96495	2.52916e-05	0.000165106	5.21235	3.45982e-06	2.5185e-05	up	2B	656252177	656255600	-	TraesCS2B02G462600	--	--	--	hypothetical protein CFC21_025223 [Triticum aestivum]	--	A0A3B6CCB3_WHEAT SubName: Full=Uncharacterized protein {ECO:0000313|EnsemblPlants:TraesCS2B02G462600.1};	--	--	--
TraesCS1B02G008600	0	0	0	0	0	0.1248	0.4117	0.6417	0.6514	0.3527	0.5611	0.6937	7.47376	2.34373e-09	2.17948e-08	7.38111	3.03539e-09	1.91594e-08	3.72862	0.00731191	0.0270401	3.6319	0.0107795	0.0397215	up	1B	4516817	4520149	-	TraesCS1B02G008600	--	K10268 F-box and leucine-rich repeat protein 2/20 | (RefSeq) F-box/LRR-repeat protein 14-like (A)	--	hypothetical protein CFC21_004685 [Triticum aestivum]	FBL14_ARATH RecName: Full=F-box/LRR-repeat protein 14;	A0A3B5YPX1_WHEAT SubName: Full=Uncharacterized protein {ECO:0000313|EnsemblPlants:TraesCS1B02G008600.1};	Leucine rich repeat proteins, some proteins contain F-box	GO:0019005,SCF ubiquitin ligase complex; GO:0031146,SCF-dependent proteasomal ubiquitin-dependent protein catabolic process; GO:0006508,proteolysis; GO:0006511,ubiquitin-dependent protein catabolic process; GO:0006807,nitrogen compound metabolic process; GO:0008150,biological_process; GO:0008152,metabolic process; GO:0009056,catabolic process; GO:0009057,macromolecule catabolic process; GO:000998…	PF13516.9:Leucine Rich repeat
TraesCS2A02G593900	0.4803	0.479	0.279	0.7696	0.5448	0.29	6.0804	4.0822	6.1762	3.3083	3.4927	3.3849	3.74188	2.3589e-37	1.31338e-35	3.05692	5.86948e-27	1.5042e-25	3.35049	1.04661e-27	5.50841e-26	2.65793	1.99354e-18	4.96588e-17	up	2A	780777015	780778433	+	TraesCS2A02G593900	--	K22683 aspartyl protease family protein [EC:3.4.23.-] | (RefSeq) protein ASPARTIC PROTEASE IN GUARD CELL 1-like (A)	--	protein ASPARTIC PROTEASE IN GUARD CELL 2-like [Triticum aestivum]	ASPG2_ARATH RecName: Full=Protein ASPARTIC PROTEASE IN GUARD CELL 2; Short=AtASPG2; EC=3.4.23.-; Flags: Precursor;	A0A446LMS5_TRITD RecName: Full=Peptidase A1 domain-containing protein {ECO:0000259|PROSITE:PS51767};	Aspartyl protease	GO:0004190,aspartic-type endopeptidase activity; GO:0003677,DNA binding; GO:0006508,proteolysis; GO:0003674,molecular_function; GO:0003824,catalytic activity; GO:0004175,endopeptidase activity; GO:0008233,peptidase activity; GO:0016787,hydrolase activity; GO:0070001,aspartic-type peptidase activity; GO:0140096,catalytic activity, acting on a protein; GO:0003676,nucleic acid binding; GO:0005488,bi…	PF14543.9:Xylanase inhibitor N-terminal
novel.21726	0	0	0	0.1205	1.1374	0.1703	3.5126	5.0844	3.4899	4.5662	4.775	3.5409	8.62929	1.14535e-12	1.55053e-11	8.71353	4.43447e-13	4.1977e-12	3.10423	0.000533043	0.00270425	3.18472	0.00030037	0.0016533	up	Un	290839285	290842397	-	--	--	K14413 beta-1,3-galactosyltransferase [EC:2.4.1.-] | (RefSeq) beta-1,3-galactosyltransferase GALT1-like (A)	ko00513: Various types of N-glycan biosynthesis; ko01100: Metabolic pathways	hypothetical protein TRIUR3_21685 [Triticum urartu]	--	M7Z379_TRIUA SubName: Full=Uncharacterized protein {ECO:0000313|EMBL:EMS57558.1, ECO:0000313|EnsemblPlants:TRIUR3_21685-P1};	--	--	--
TraesCS3B02G193500	0.1201	0.2155	0.1623	1.4528	0.6682	1.0903	15.7265	16.0852	17.4873	19.1202	18.616	18.6725	6.63317	2.48877e-94	5.08394e-92	6.8213	8.35682e-103	1.26648e-100	3.91366	2.36201e-111	8.78439e-109	4.09348	3.4666e-142	1.3371e-139	up	3B	212884093	212889333	-	TraesCS3B02G193500	--	K08511 vesicle-associated membrane protein 72 | (RefSeq) uncharacterized protein LOC123069452 (A)	--	uncharacterized protein LOC123069452 [Triticum aestivum]	VA725_ARATH RecName: Full=Vesicle-associated membrane protein 725 {ECO:0000303|PubMed:11115874}; Short=AtVAMP725 {ECO:0000303|PubMed:11115874};	A0A077RZ55_WHEAT SubName: Full=Uncharacterized protein {ECO:0000313|EMBL:CDM82457.1, ECO:0000313|EnsemblPlants:TraesCS3B02G193500.1};	Synaptobrevin/VAMP-like protein	GO:0031901,early endosome membrane; GO:0005768,endosome; GO:0016021,integral component of membrane; GO:0005886,plasma membrane; GO:0015031,protein transport; GO:0016192,vesicle-mediated transport; GO:0006810,transport; GO:0006811,ion transport; GO:0006820,anion transport; GO:0008104,protein localization; GO:0008150,biological_process; GO:0015833,peptide transport; GO:0033036,macromolecule localiz…	PF13774.9:Regulated-SNARE-like domain
novel.10943	0	0	0	0	0	0	1.1057	1.2866	1.0334	1.7268	1.7887	1.3802	7.41059	3.07651e-09	2.81718e-08	7.91909	8.30613e-11	6.24236e-10	7.23294	1.37403e-08	1.39731e-07	7.73517	3.87754e-10	4.26398e-09	up	4B	261680888	261683530	+	--	--	K10756 replication factor C subunit 3/5 | (RefSeq) replication factor C subunit 3-like (A)	ko03030: DNA replication; ko03420: Nucleotide excision repair; ko03430: Mismatch repair	NBS-type putative resistance protein, partial [Triticum aestivum/Thinopyrum intermedium alien addition line]	--	Q84X58_9POAL SubName: Full=NBS-type putative resistance protein {ECO:0000313|EMBL:AAO43263.1}; Flags: Fragment;	--	--	--
TraesCS2A02G180900	0	0.0256	0	0.0788	0	0.0743	1.2807	1.5446	1.0591	1.2408	1.2887	1.2789	7.22588	3.41277e-09	3.10756e-08	7.18966	2.94278e-09	1.86016e-08	4.58579	5.48198e-11	7.52414e-10	4.54141	2.15772e-11	2.74826e-10	up	2A	139980469	139984226	-	TraesCS2A02G180900	--	--	--	hypothetical protein CFC21_016157 [Triticum aestivum]	--	A0A453B659_AEGTS SubName: Full=Uncharacterized protein {ECO:0000313|EnsemblPlants:AET2Gv20376100.3};	--	--	--
TraesCS2A02G508400	0	0	0	0.0544	0.6418	0.5637	7.6208	10.4516	8.9962	10.3405	13.1817	12.3411	9.93913	8.00873e-17	1.63652e-15	10.3379	3.0852e-18	4.5553e-17	4.43341	8.09109e-13	1.40747e-11	4.82805	4.07549e-17	9.10534e-16	up	2A	734909525	734910327	-	TraesCS2A02G508400	Dirigent protein [Source:UniProtKB/TrEMBL%3BAcc:A0A1D5TE93]	K14440 SWI/SNF-related matrix-associated actin-dependent regulator of chromatin subfamily A-like protein 1 [EC:5.6.2.-] | (RefSeq) SWI/SNF-related matrix-associated actin-dependent regulator of chromatin subfamily A-like protein 1 isoform X1 (A)	--	dirigent protein 22-like [Triticum aestivum]	DIR1_ARATH RecName: Full=Dirigent protein 1; Short=AtDIR1; Flags: Precursor;	A0A3B6B6K2_WHEAT RecName: Full=Dirigent protein {ECO:0000256|RuleBase:RU363099};	--	GO:0048046,apoplast; GO:0009699,phenylpropanoid biosynthetic process; GO:0006725,cellular aromatic compound metabolic process; GO:0008150,biological_process; GO:0008152,metabolic process; GO:0009058,biosynthetic process; GO:0009698,phenylpropanoid metabolic process; GO:0009987,cellular process; GO:0019438,aromatic compound biosynthetic process; GO:0019748,secondary metabolic process; GO:0044237,c…	PF03018.17:Dirigent-like protein
TraesCS2D02G042200	0	0	0	0	0.0142	0.0339	0.3239	0.2805	0.383	0.2834	0.2601	0.349	7.33909	4.9354e-09	4.41069e-08	7.18723	7.80152e-09	4.74241e-08	4.31863	7.68556e-07	6.24146e-06	4.15981	1.3791e-06	1.05144e-05	up	2D	15112904	15116874	+	TraesCS2D02G042200	--	K13457 disease resistance protein RPM1 | (RefSeq) disease resistance protein RPM1-like (A)	ko04626: Plant-pathogen interaction	disease resistance protein Pik-2 [Aegilops tauschii subsp. strangulata]	PIK2_ORYSJ RecName: Full=Disease resistance protein Pik-2 {ECO:0000305}; AltName: Full=Pik-2 blast resistance protein {ECO:0000312|EMBL:ADZ48538.1};	A0A453ACH7_AEGTS SubName: Full=Uncharacterized protein {ECO:0000313|EnsemblPlants:AET2Gv20069900.2};	Apoptotic ATPase	GO:0043531,ADP binding; GO:0005524,ATP binding; GO:0042742,defense response to bacterium; GO:0002758,innate immune response-activating signal transduction; GO:0009626,plant-type hypersensitive response; GO:0000166,nucleotide binding; GO:0003674,molecular_function; GO:0005488,binding; GO:0017076,purine nucleotide binding; GO:0030554,adenyl nucleotide binding; GO:0032553,ribonucleotide binding; GO:…	PF00931.25:NB-ARC domain
TraesCS3B02G601100	5.7314	6.9503	6.7135	2.9388	4.4921	6.796	61.7216	60.742	58.2566	45.7236	44.175	47.9485	3.21984	9.10329e-180	5.29803e-177	2.82261	1.13745e-139	2.82648e-137	3.65902	2.49771e-31	1.53584e-29	3.25536	8.81276e-25	3.26962e-23	up	3B	821836472	821837218	+	TraesCS3B02G601100	--	--	--	metallothionein-like protein 2C [Triticum aestivum]	MT2C_ORYSI RecName: Full=Metallothionein-like protein 2C; AltName: Full=Class I metallothionein-like protein 2C; AltName: Full=OsMT-I-2c; AltName: Full=OsMT2b;	A0A3B6G313_WHEAT SubName: Full=Uncharacterized protein {ECO:0000313|EnsemblPlants:TraesCS3B02G601100.1};	--	GO:0005829,cytosol; GO:0046872,metal ion binding; GO:0072593,reactive oxygen species metabolic process; GO:0003674,molecular_function; GO:0005488,binding; GO:0043167,ion binding; GO:0043169,cation binding; GO:0008150,biological_process; GO:0008152,metabolic process; GO:0009987,cellular process; GO:0044237,cellular metabolic process; GO:0005575,cellular_component; GO:0005622,intracellular anatomic…	PF01439.21:Metallothionein
TraesCS4A02G077900	0	0	0	0	0	0	2.8476	2.6802	4.0611	3.3146	3.6912	2.9223	8.05229	5.60721e-11	6.32963e-10	8.09809	2.57465e-11	2.0515e-10	7.87521	2.50596e-10	3.18329e-09	7.91411	1.19806e-10	1.39447e-09	up	4A	77090945	77096307	+	TraesCS4A02G077900	--	--	--	uncharacterized protein LOC119288686 [Triticum dicoccoides]	--	A0A446YGM0_TRITD SubName: Full=Uncharacterized protein {ECO:0000313|EMBL:VAI87685.1};	--	GO:0016021,integral component of membrane; GO:0005575,cellular_component; GO:0016020,membrane; GO:0031224,intrinsic component of membrane; GO:0110165,cellular anatomical entity	PF01040.21:UbiA prenyltransferase family
TraesCS2A02G151100	0	0	0	0.0432	0	0.122	2.9296	3.3498	3.1887	4.1829	3.0271	4.7734	8.75654	4.01612e-13	5.74046e-12	9.08742	3.73687e-14	3.92473e-13	5.73523	2.60945e-13	4.77466e-12	6.05925	4.05561e-15	7.58995e-14	up	2A	98902948	98903959	+	TraesCS2A02G151100	Dirigent protein [Source:UniProtKB/TrEMBL%3BAcc:A0A1D5TS01]	K14440 SWI/SNF-related matrix-associated actin-dependent regulator of chromatin subfamily A-like protein 1 [EC:5.6.2.-] | (RefSeq) SWI/SNF-related matrix-associated actin-dependent regulator of chromatin subfamily A-like protein 1 isoform X1 (A)	--	dirigent protein 5-like [Triticum urartu]	DIR5_ARATH RecName: Full=Dirigent protein 5; Short=AtDIR5; Flags: Precursor;	R7W0N3_AEGTA RecName: Full=Dirigent protein {ECO:0000256|RuleBase:RU363099};	--	GO:0048046,apoplast; GO:0042349,guiding stereospecific synthesis activity; GO:1901599,(-)-pinoresinol biosynthetic process; GO:0003674,molecular_function; GO:0030234,enzyme regulator activity; GO:0098772,molecular function regulator; GO:0006725,cellular aromatic compound metabolic process; GO:0008150,biological_process; GO:0008152,metabolic process; GO:0009058,biosynthetic process; GO:0009698,phe…	PF03018.17:Dirigent-like protein
novel.1256	0	0	0	0	0	0	22.452	15.6143	11.7684	9.4658	10.0781	10.3997	8.91556	1.93136e-13	2.86e-12	8.17584	1.48983e-11	1.21244e-10	8.73873	8.72136e-13	1.50903e-11	7.99223	6.89801e-11	8.28517e-10	up	1B	167946191	167946405	.	--	--	--	--	--	--	--	--	--	--
novel.16494	0	0	0	0	0	0	0.9379	1.173	1.2818	1.1345	0.9218	0.8703	7.80383	2.60464e-10	2.7092e-09	7.58288	6.92257e-10	4.67842e-09	7.62622	1.16694e-09	1.35852e-08	7.39946	3.23699e-09	3.21279e-08	up	6B	274388588	274392230	+	--	--	--	--	uncharacterized protein LOC123407585 isoform X2 [Hordeum vulgare subsp. vulgare]	--	A0A8I6Z527_HORVV SubName: Full=Uncharacterized protein {ECO:0000313|EnsemblPlants:HORVU.MOREX.r3.7HG0723070.1};	--	--	--
novel.5612	0	0	0	0.0333	0.0785	0	1.8817	2.1307	1.6757	1.24	2.0865	1.6188	8.39732	4.93738e-12	6.20856e-11	8.19038	1.69428e-11	1.37264e-10	5.77479	1.34359e-10	1.76185e-09	5.56047	7.36608e-10	7.83602e-09	up	2D	208099714	208103128	+	--	--	--	--	WAS/WASL-interacting protein family member 3-like [Triticum aestivum]	--	A0A453G1P9_AEGTS SubName: Full=Uncharacterized protein {ECO:0000313|EnsemblPlants:AET3Gv20855300.11};	--	--	PF11601.11:Shal-type voltage-gated potassium channels, N-terminal
novel.3554	0.0381	0	0.0644	0.1564	0.1846	0	4.5257	5.9225	5.6465	6.1947	6.1093	5.7086	7.22846	3.46406e-17	7.27865e-16	7.38296	3.37926e-18	4.9763e-17	5.62866	9.2688e-24	3.97098e-22	5.7798	2.77506e-26	1.11307e-24	up	2A	511257477	511265225	-	--	--	--	--	uncharacterized protein LOC123158137 [Triticum aestivum]	--	A0A811MIX2_9POAL SubName: Full=Hypothetical protein {ECO:0000313|EMBL:CAD6210560.1};	FOG: Transposon-encoded proteins with TYA, reverse transcriptase, integrase domains in various combinations	--	PF03732.20:Retrotransposon gag protein
TraesCS3B02G378900	0	0	0.0536	0	0	0.0613	45.0901	47.333	42.0253	67.2926	81.3607	74.0498	11.0293	1.02683e-20	2.83302e-19	11.7513	2.42197e-23	5.11724e-22	10.8519	4.63273e-20	1.54431e-18	11.5675	1.24374e-22	4.11191e-21	up	3B	596965452	596966122	+	TraesCS3B02G378900	Histone H4 [Source:UniProtKB/TrEMBL%3BAcc:A0A077RYQ1]	K11254 histone H4 | (RefSeq) histone H4-like (A)	--	histone H4-like [Triticum aestivum]	H41_WHEAT RecName: Full=Histone H4 variant TH011;	A0A453FVP7_AEGTS RecName: Full=Histone H4 {ECO:0000256|RuleBase:RU000528};	Histone H4	GO:0000786,nucleosome; GO:0005634,nucleus; GO:0003677,DNA binding; GO:0046982,protein heterodimerization activity; GO:0030527,structural constituent of chromatin; GO:0006334,nucleosome assembly; GO:0003674,molecular_function; GO:0003676,nucleic acid binding; GO:0005488,binding; GO:0097159,organic cyclic compound binding; GO:1901363,heterocyclic compound binding; GO:0005515,protein binding; GO:004…	PF15511.9:Centromere kinetochore component CENP-T histone fold
novel.1255	0	0	0	0	0	0	4.7741	11.6068	7.4402	6.5545	5.1736	6.0009	7.8015	4.15825e-10	4.23102e-09	7.36372	2.62455e-09	1.6695e-08	7.62298	1.88114e-09	2.13246e-08	7.18055	1.22677e-08	1.15303e-07	up	1B	167663930	167664136	.	--	--	--	--	--	--	R7W7Y9_AEGTA RecName: Full=DJ-1_PfpI domain-containing protein {ECO:0000259|Pfam:PF01965};	--	--	--
novel.21834	1.6534	0.7852	0.8648	0.7267	0.2858	1.2171	15.4567	17.6425	15.4541	10.1319	10.6344	9.1844	3.89494	1.21168e-46	9.10471e-45	3.1909	8.04389e-30	2.32557e-28	4.3867	3.46531e-39	2.82608e-37	3.67934	9.56294e-26	3.75946e-24	up	Un	345401619	345402159	.	--	--	--	--	--	--	--	--	--	--
TraesCS2A02G590400	0.457	0.2127	0.4376	0.4687	0.2581	0.5004	4.4317	4.8498	4.2493	2.6786	3.5274	3.4555	3.60224	5.16893e-34	2.5946e-32	3.11086	2.92639e-24	6.53387e-23	3.43238	7.85e-28	4.16347e-26	2.9352	3.79307e-19	1.00311e-17	up	2A	778599784	778602416	-	TraesCS2A02G590400	--	K08150 MFS transporter, SP family, solute carrier family 2 (myo-inositol transporter), member 13 | (RefSeq) inositol transporter 1-like (A)	--	probable polyol transporter 4 isoform X2 [Triticum aestivum]	PLT4_ARATH RecName: Full=Probable polyol transporter 4;	A0A3B6B998_WHEAT RecName: Full=MFS domain-containing protein {ECO:0000259|PROSITE:PS50850};	Predicted transporter (major facilitator superfamily)	GO:0016021,integral component of membrane; GO:0005351,carbohydrate:proton symporter activity; GO:0003674,molecular_function; GO:0005215,transporter activity; GO:0005402,carbohydrate:cation symporter activity; GO:0008324,cation transmembrane transporter activity; GO:0008509,anion transmembrane transporter activity; GO:0015075,ion transmembrane transporter activity; GO:0015078,proton transmembrane …	PF00083.27:Sugar (and other) transporter
novel.5859	0	0	0	0	0.0782	0.1872	0.8933	1.1977	1.3345	1.3989	1.0763	1.0673	7.67243	6.32789e-10	6.28216e-09	7.71258	3.11832e-10	2.19768e-09	3.65543	9.19387e-08	8.42001e-07	3.68773	1.51187e-08	1.40901e-07	up	2D	370793129	370794447	.	--	--	--	--	unnamed protein product [Triticum aestivum]	--	A0A7H4LI49_WHEAT SubName: Full=Genome assembly, chromosome: II {ECO:0000313|EMBL:SPT18287.1};	--	GO:0016021,integral component of membrane; GO:0005575,cellular_component; GO:0016020,membrane; GO:0031224,intrinsic component of membrane; GO:0110165,cellular anatomical entity	--
TraesCS6B02G242200	0	0	0	0	0	0	13.0013	12.6728	12.7944	14.9963	14.1985	14.2062	11.4435	3.86202e-22	1.15712e-20	11.6112	8.5148e-23	1.73802e-21	11.2663	1.90527e-21	7.07725e-20	11.4277	4.47785e-22	1.42881e-20	up	6B	426826776	426832913	+	TraesCS6B02G242200	--	--	--	hypothetical protein CFC21_088299 [Triticum aestivum]	--	A0A3B6PM69_WHEAT SubName: Full=Uncharacterized protein {ECO:0000313|EnsemblPlants:TraesCS6B02G242200.1};	--	--	PF07893.16:Protein of unknown function (DUF1668)
TraesCS2B02G013500	0.3606	0.5514	0.6499	0.4191	0.4945	0.9522	3.8395	3.6219	2.6488	3.5527	3.331	3.1312	2.68409	5.2722e-24	1.7477e-22	2.66231	7.84961e-29	2.16926e-27	2.41713	4.68144e-16	1.12852e-14	2.38813	8.94505e-19	2.30013e-17	up	2B	6710935	6716133	+	TraesCS2B02G013500	--	K08770 ubiquitin C | (RefSeq) polyubiquitin 12-like isoform X1 (A)	ko04120: Ubiquitin mediated proteolysis	MAR-binding filament-like protein 1 isoform X2 [Triticum dicoccoides]	--	A0A446LQE6_TRITD SubName: Full=Uncharacterized protein {ECO:0000313|EMBL:VAH39803.1};	--	--	--
TraesCS2B02G011200	0	0.2113	0.5968	0.2898	0	0.2047	1.954	2.4016	1.3987	3.6001	3.6346	3.8454	2.77467	7.06906e-06	4.49168e-05	3.69385	7.8161e-14	7.94529e-13	3.47606	3.02385e-06	2.26214e-05	4.3969	4.97715e-12	6.77405e-11	up	2B	6004747	6006538	+	TraesCS2B02G011200	--	K13418 somatic embryogenesis receptor kinase 1 [EC:2.7.10.1 2.7.11.1] | (RefSeq) LRR receptor kinase SERK2-like (A)	--	leucine-rich repeat protein 1-like [Triticum aestivum]	SERK1_ARATH RecName: Full=Somatic embryogenesis receptor kinase 1 {ECO:0000303|PubMed:11706164}; Short=AtSERK1 {ECO:0000303|PubMed:11706164}; EC=2.7.10.1 {ECO:0000255|PROSITE-ProRule:PRU10027}; EC=2.7.11.1 {ECO:0000255|PROSITE-ProRule:PRU00159}; AltName: Full=Somatic embryogenesis receptor-like kinase 1 {ECO:0000303|PubMed:11706164}; Flags: Precursor;	A0A446LQM7_TRITD RecName: Full=LRRNT_2 domain-containing protein {ECO:0000259|Pfam:PF08263};	--	GO:0005789,endoplasmic reticulum membrane; GO:0016021,integral component of membrane; GO:0005739,mitochondrion; GO:0005886,plasma membrane; GO:0032991,protein-containing complex; GO:0005524,ATP binding; GO:0042802,identical protein binding; GO:0106310,protein serine kinase activity; GO:0033612,receptor serine/threonine kinase binding; GO:0005102,signaling receptor binding; GO:0004675,transmembran…	PF13855.9:Leucine rich repeat
TraesCS2B02G346400	0	0	0	0	0.2684	0	5.543	8.5709	7.4485	7.0665	6.875	5.3195	7.54749	1.4226e-09	1.35519e-08	7.37664	2.49037e-09	1.5876e-08	6.40772	4.25437e-07	3.57636e-06	6.23102	7.43714e-07	5.8535e-06	up	2B	493242615	493243166	+	TraesCS2B02G346400	--	--	--	hypothetical protein CFC21_024067 [Triticum aestivum]	--	A0A446MFP3_TRITD SubName: Full=Uncharacterized protein {ECO:0000313|EMBL:VAH48578.1};	--	--	--
TraesCSU02G135900	0	0	0.035	0.1487	0.2381	0.2602	3.2167	3.7058	3.1658	3.1082	2.9315	3.0746	8.01987	9.30384e-28	3.65349e-26	7.86555	6.03559e-27	1.54548e-25	3.95933	6.28081e-60	8.95501e-58	3.79926	9.27682e-59	1.0034e-56	up	Un	121123133	121133136	+	TraesCSU02G135900	--	K01765 inositol-1,3,4-trisphosphate 5/6-kinase [EC:2.7.1.159] | (RefSeq) inositol-tetrakisphosphate 1-kinase 6-like (A)	ko00562: Inositol phosphate metabolism; ko01100: Metabolic pathways	uncharacterized protein LOC123173008 [Triticum aestivum]	--	A0A3B6UBN6_WHEAT SubName: Full=Uncharacterized protein {ECO:0000313|EnsemblPlants:TraesCSU02G135900.1};	--	GO:0055028,cortical microtubule; GO:0043622,cortical microtubule organization; GO:0000226,microtubule cytoskeleton organization; GO:0006996,organelle organization; GO:0007010,cytoskeleton organization; GO:0007017,microtubule-based process; GO:0008150,biological_process; GO:0009987,cellular process; GO:0016043,cellular component organization; GO:0030865,cortical cytoskeleton organization; GO:00311…	--
novel.1465	0	0	0	0.1568	0	0	1.8641	1.5354	1.1404	1.6229	1.8173	2.4764	7.419	3.25875e-09	2.97522e-08	7.79483	2.00479e-10	1.44799e-09	4.80999	7.20533e-07	5.87542e-06	5.17824	2.14286e-08	1.96087e-07	up	1B	307173292	307174395	+	--	--	--	--	hypothetical protein D1007_13489 [Hordeum vulgare]	--	T1MBF1_TRIUA SubName: Full=Uncharacterized protein {ECO:0000313|EnsemblPlants:TRIUR3_14938-P1};	--	--	--
TraesCS2A02G442600	0	0	0	0.1279	0.2414	0	0.9124	0.8286	1.1808	0.7149	1.152	0.8404	7.81366	2.51338e-10	2.61825e-09	7.70078	3.75572e-10	2.62042e-09	3.04507	3.39371e-07	2.89184e-06	2.92669	5.3932e-07	4.30166e-06	up	2A	692724843	692727133	+	TraesCS2A02G442600	--	--	--	beta-1,2-xylosyltransferase XYXT1-like isoform X1 [Triticum aestivum]	XAT3_ORYSJ RecName: Full=Alpha-1,3-arabinosyltransferase XAT3 {ECO:0000305}; EC=2.4.2.- {ECO:0000269|PubMed:22215597}; AltName: Full=Xylan arabinosyltransferase 3 {ECO:0000303|PubMed:22215597}; Short=OsXAT3 {ECO:0000303|PubMed:22215597};	A0A453CVK2_AEGTS SubName: Full=Uncharacterized protein {ECO:0000313|EnsemblPlants:AET2Gv20976700.6};	Uncharacterized conserved protein	GO:0000139,Golgi membrane; GO:0016021,integral component of membrane; GO:0052636,arabinosyltransferase activity; GO:0016757,transferase activity, transferring glycosyl groups; GO:0009664,plant-type cell wall organization; GO:0003674,molecular_function; GO:0003824,catalytic activity; GO:0016740,transferase activity; GO:0016763,transferase activity, transferring pentosyl groups; GO:0008150,biologic…	PF04577.17:Glycosyltransferase 61
novel.16362	0.1222	0	0	1.3161	2.0705	1.1809	39.918	37.9177	37.8271	49.5601	51.7407	49.1488	9.97453	2.12345e-22	6.46901e-21	10.3484	4.64503e-24	1.02592e-22	4.68575	2.18178e-113	8.31447e-111	5.05434	1.05693e-145	4.20905e-143	up	6B	206020471	206021167	.	--	--	K11253 histone H3 | (RefSeq) histone H3.2-like (A)	--	histone H3.2-like [Triticum aestivum]	H32_MEDSA RecName: Full=Histone H3.2; AltName: Full=Histone H3.1; AltName: Full=Major histone H3;	A0A453NJI6_AEGTS RecName: Full=Histone domain-containing protein {ECO:0000259|Pfam:PF00125};	Histones H3 and H4	GO:0000786,nucleosome; GO:0005634,nucleus; GO:0003677,DNA binding; GO:0046982,protein heterodimerization activity; GO:0030527,structural constituent of chromatin; GO:0003674,molecular_function; GO:0003676,nucleic acid binding; GO:0005488,binding; GO:0097159,organic cyclic compound binding; GO:1901363,heterocyclic compound binding; GO:0005515,protein binding; GO:0046983,protein dimerization activi…	PF00125.27:Core histone H2A/H2B/H3/H4
novel.16242	0	0	0	0	0	0	5.8546	5.4148	5.9455	5.7713	5.8077	5.6209	10.6689	2.37763e-19	5.96253e-18	10.6619	2.1902e-19	3.54416e-18	10.4917	1.11245e-18	3.34689e-17	10.4783	1.07062e-18	2.73274e-17	up	6B	139412619	139415004	+	--	--	--	--	uncharacterized protein LOC123111204 isoform X1 [Triticum aestivum]	NDOR1_ARATH RecName: Full=NADPH-dependent diflavin oxidoreductase 1 {ECO:0000255|HAMAP-Rule:MF_03178}; EC=1.18.1.- {ECO:0000255|HAMAP-Rule:MF_03178}; AltName: Full=NADPH-dependent FMN and FAD-containing oxidoreductase {ECO:0000255|HAMAP-Rule:MF_03178};	M8CQP8_AEGTA SubName: Full=Uncharacterized protein {ECO:0000313|EMBL:EMT29857.1, ECO:0000313|EnsemblPlants:EMT29857};	NADP-dependent flavoprotein reductase	GO:0005737,cytoplasm; GO:0005829,cytosol; GO:0005634,nucleus; GO:0050660,flavin adenine dinucleotide binding; GO:0010181,FMN binding; GO:0050661,NADP binding; GO:0003958,NADPH-hemoprotein reductase activity; GO:0016491,oxidoreductase activity; GO:0016651,oxidoreductase activity, acting on NAD(P)H; GO:0009793,embryo development ending in seed dormancy; GO:0016226,iron-sulfur cluster assembly; GO:0…	--
novel.1225	0	0	0	0	0.0376	0.1502	4.9662	4.4204	5.9153	5.0309	4.5994	4.9365	9.88441	1.20022e-16	2.41812e-15	9.80746	1.61912e-16	2.09659e-15	6.2755	2.28493e-23	9.58956e-22	6.19112	2.19636e-23	7.52506e-22	up	1B	155716884	155720766	+	--	--	K20456 oxysterol-binding protein 1 | (RefSeq) oxysterol-binding protein-related protein 1C-like isoform X1 (A)	--	oxysterol-binding protein-related protein 1C-like [Triticum aestivum]	ORP1C_ARATH RecName: Full=Oxysterol-binding protein-related protein 1C; AltName: Full=OSBP-related protein 1C;	A0A446R8R0_TRITD RecName: Full=PH domain-containing protein {ECO:0000259|PROSITE:PS50003};	Oxysterol-binding protein	GO:0005829,cytosol; GO:0043231,intracellular membrane-bounded organelle; GO:0016020,membrane; GO:0032934,sterol binding; GO:0015248,sterol transporter activity; GO:0003674,molecular_function; GO:0005488,binding; GO:0005496,steroid binding; GO:0008289,lipid binding; GO:0097159,organic cyclic compound binding; GO:0005215,transporter activity; GO:0005319,lipid transporter activity; GO:0005575,cellul…	PF15413.9:Pleckstrin homology domain
novel.1461	0	0	0	0.0386	0.0456	0	1.3941	1.6289	1.3935	1.367	1.5078	1.1954	8.81771	2.65696e-13	3.88321e-12	8.69352	4.86573e-13	4.58622e-12	5.78286	1.15018e-13	2.17882e-12	5.65275	2.88162e-13	4.48994e-12	up	1B	306704313	306706575	.	--	--	--	--	Os08g0152800 [Oryza sativa Japonica Group]	--	I1QFQ2_ORYGL SubName: Full=Uncharacterized protein {ECO:0000313|EnsemblPlants:ORGLA08G0025300.1};	--	GO:0016021,integral component of membrane; GO:0005575,cellular_component; GO:0016020,membrane; GO:0031224,intrinsic component of membrane; GO:0110165,cellular anatomical entity	--
TraesCS6D02G377500	0	0.0108	0	0.0332	0.0522	0.0313	0.6447	0.7832	0.8448	0.529	0.3972	0.4682	7.70079	1.94929e-10	2.05668e-09	6.98752	9.64765e-09	5.81055e-08	4.30651	4.85921e-15	1.0563e-13	3.5863	4.15763e-10	4.55808e-09	up	6D	460367447	460372439	-	TraesCS6D02G377500	--	--	--	uncharacterized protein LOC123146171 [Triticum aestivum]	RPS2_ARATH RecName: Full=Disease resistance protein RPS2; AltName: Full=Resistance to Pseudomonas syringae protein 2;	A0A3B6QP51_WHEAT SubName: Full=Uncharacterized protein {ECO:0000313|EnsemblPlants:TraesCS6D02G377500.1};	Apoptotic ATPase	GO:0005737,cytoplasm; GO:0005886,plasma membrane; GO:0043531,ADP binding; GO:0005524,ATP binding; GO:0006952,defense response; GO:0042742,defense response to bacterium; GO:0016045,detection of bacterium; GO:0009626,plant-type hypersensitive response; GO:0000166,nucleotide binding; GO:0003674,molecular_function; GO:0005488,binding; GO:0017076,purine nucleotide binding; GO:0030554,adenyl nucleotide…	PF12799.10:Leucine Rich repeats (2 copies)
novel.4738	0	0	0	0	0	0	1.7913	1.9113	2.0069	1.4356	1.522	1.6198	9.72672	3.57088e-16	6.87335e-15	9.40133	3.22684e-15	3.72638e-14	9.54934	1.60668e-15	3.66962e-14	9.21776	1.49656e-14	2.65339e-13	up	2B	451223314	451226706	-	--	--	K00748 lipid-A-disaccharide synthase [EC:2.4.1.182] | (RefSeq) probable lipid-A-disaccharide synthase, mitochondrial isoform X1 (A)	ko01100: Metabolic pathways	uncharacterized protein LOC123136969 [Triticum aestivum]	--	A0A453R7M1_AEGTS SubName: Full=Uncharacterized protein {ECO:0000313|EnsemblPlants:AET7Gv20490700.9};	--	--	--
novel.15272	0	0	0	0	0	0	0.6121	0.7243	1.0826	0.6263	0.6283	0.5482	7.66756	7.40477e-10	7.28793e-09	7.23754	5.533e-09	3.4114e-08	7.49019	3.31527e-09	3.64963e-08	7.05379	2.59116e-08	2.35041e-07	up	6A	59819327	59821189	.	--	--	--	--	uncharacterized protein LOC123132032 [Triticum aestivum]	--	A0A446P059_TRITD SubName: Full=Uncharacterized protein {ECO:0000313|EMBL:VAH67711.1};	--	--	--
TraesCS7B02G433300	4.89	4.5882	4.1045	5.5097	6.1895	5.8435	27.6171	23.5657	27.0037	25.9262	26.0342	27.9169	2.53081	3.90038e-113	1.00258e-110	2.55681	2.2641e-145	6.09499e-143	2.15217	1.52106e-74	2.91628e-72	2.17122	1.42449e-93	2.92177e-91	up	7B	700813905	700818960	+	TraesCS7B02G433300	OS9 [Source:Projected from Arabidopsis thaliana (AT5G35080) UniProtKB/TrEMBL%3BAcc:A0A178UMY2]	K10088 protein OS-9 | (RefSeq) protein OS-9 homolog (A)	ko04141: Protein processing in endoplasmic reticulum	protein OS-9 homolog [Triticum aestivum]	OS9_ORYSJ RecName: Full=Protein OS-9 homolog {ECO:0000305}; Short=OsOS9 {ECO:0000305}; Flags: Precursor;	A0A446YXZ0_TRITD RecName: Full=MRH domain-containing protein {ECO:0000259|PROSITE:PS51914};	Protein OS-9	GO:0005788,endoplasmic reticulum lumen; GO:0030246,carbohydrate binding; GO:0030968,endoplasmic reticulum unfolded protein response; GO:0009651,response to salt stress; GO:0030970,retrograde protein transport, ER to cytosol; GO:0030433,ubiquitin-dependent ERAD pathway; GO:0003674,molecular_function; GO:0005488,binding; GO:0006950,response to stress; GO:0006986,response to unfolded protein; GO:000…	PF07915.16:Glucosidase II beta subunit-like protein
TraesCS2A02G029600	0	0.0658	0	0.6086	0.5053	0.3185	8.7669	9.4254	9.4796	7.673	7.1324	7.7058	8.80171	1.20477e-25	4.30862e-24	8.497	4.92828e-24	1.0873e-22	4.27813	4.94767e-78	1.01816e-75	3.96726	1.50574e-67	1.97317e-65	up	2A	13134946	13136883	-	TraesCS2A02G029600	--	K15559 regulator of Ty1 transposition protein 103 | (RefSeq) disease resistance protein RPP13-like (A)	--	Putative disease resistance RPP13-like protein 1 [Triticum urartu]	DRL21_ARATH RecName: Full=Putative disease resistance protein At3g14460;	A0A3B6AQA1_WHEAT SubName: Full=Uncharacterized protein {ECO:0000313|EnsemblPlants:TraesCS2A02G029600.1.cds1};	Apoptotic ATPase	GO:0004016,adenylate cyclase activity; GO:0043531,ADP binding; GO:0005524,ATP binding; GO:0042742,defense response to bacterium; GO:0050832,defense response to fungus; GO:0003674,molecular_function; GO:0003824,catalytic activity; GO:0009975,cyclase activity; GO:0016829,lyase activity; GO:0016849,phosphorus-oxygen lyase activity; GO:0000166,nucleotide binding; GO:0005488,binding; GO:0017076,purine…	PF12799.10:Leucine Rich repeats (2 copies)
TraesCS6A02G042700	3.8246	1.9856	2.0805	0.0537	0	0.3543	21.7397	22.9132	21.2892	22.229	21.6584	24.8539	3.07635	2.51428e-71	3.53323e-69	3.12356	2.58083e-29	7.28975e-28	7.21516	2.0725e-42	1.87607e-40	7.26146	2.44896e-43	1.78161e-41	up	6A	22522584	22523507	+	TraesCS6A02G042700	Histone H2A [Source:UniProtKB/TrEMBL%3BAcc:A0A1D6S8S2]	K11251 histone H2A | (RefSeq) protein H2A.6-like (A)	--	Protein H2A.6 [Triticum urartu]	H2A6_WHEAT RecName: Full=Protein H2A.6; AltName: Full=wcH2A-3;	M7YX42_TRIUA RecName: Full=Histone H2A {ECO:0000256|RuleBase:RU003767};	Histone 2A	GO:0000786,nucleosome; GO:0005634,nucleus; GO:0003677,DNA binding; GO:0046982,protein heterodimerization activity; GO:0030527,structural constituent of chromatin; GO:0003674,molecular_function; GO:0003676,nucleic acid binding; GO:0005488,binding; GO:0097159,organic cyclic compound binding; GO:1901363,heterocyclic compound binding; GO:0005515,protein binding; GO:0046983,protein dimerization activi…	PF16211.8:C-terminus of histone H2A
TraesCS5B02G523100	0	0	0	0.1708	0.1008	0.2414	6.9479	5.3728	5.7352	4.6419	3.7979	4.5872	9.70134	4.65586e-16	8.87866e-15	9.22426	1.19393e-14	1.30812e-13	5.09297	7.25822e-27	3.67591e-25	4.60989	6.74531e-22	2.12578e-20	up	5B	684386779	684387894	+	TraesCS5B02G523100	--	K16292 KDEL-tailed cysteine endopeptidase [EC:3.4.22.-] | (RefSeq) vignain-like (A)	--	senescence-specific cysteine protease SAG39-like [Triticum aestivum]	SAG39_ORYSI RecName: Full=Senescence-specific cysteine protease SAG39 {ECO:0000305}; EC=3.4.22.- {ECO:0000305}; AltName: Full=Cysteine proteinase SAG39 {ECO:0000305}; AltName: Full=Protein SENESCENCE-ASSOCIATED GENE 39 {ECO:0000250|UniProtKB:Q7XWK5}; Flags: Precursor;	A0A446UW76_TRITD SubName: Full=Uncharacterized protein {ECO:0000313|EMBL:VAI39868.1};	Cysteine proteinase Cathepsin L	GO:0010282,senescence-associated vacuole; GO:0008234,cysteine-type peptidase activity; GO:0007568,aging; GO:0010150,leaf senescence; GO:0010623,programmed cell death involved in cell development; GO:0006508,proteolysis; GO:0009737,response to abscisic acid; GO:0009723,response to ethylene; GO:0009739,response to gibberellin; GO:0003674,molecular_function; GO:0003824,catalytic activity; GO:0008233…	PF00112.26:Papain family cysteine protease
novel.15142	0.3322	0.092	0.2027	0.9085	0.6476	0.838	8.9095	9.5115	8.802	6.8074	6.917	6.1954	5.4457	1.71804e-94	3.52119e-92	4.98886	1.04464e-78	1.05112e-76	3.49052	7.96187e-86	1.92006e-83	3.02748	2.23643e-62	2.6427e-60	up	5D	542395887	542399089	+	--	--	K13343 peroxin-14 | (RefSeq) peroxisomal membrane protein PEX14-like isoform X1 (A)	ko04146: Peroxisome	uncharacterized protein LOC123126121 isoform X2 [Triticum aestivum]	PEX14_ARATH RecName: Full=Peroxisomal membrane protein PEX14; AltName: Full=Peroxin-14; Short=AtPEX14; AltName: Full=Peroxisome biogenesis protein 14; AltName: Full=Pex14p; AltName: Full=Protein PEROXISOME DEFECTIVE 2;	A0A453MES8_AEGTS SubName: Full=Uncharacterized protein {ECO:0000313|EnsemblPlants:AET5Gv21161300.3};	Peroxisomal membrane anchor protein (peroxin)	GO:0005829,cytosol; GO:0016021,integral component of membrane; GO:0005739,mitochondrion; GO:1990429,peroxisomal importomer complex; GO:0005778,peroxisomal membrane; GO:0005777,peroxisome; GO:0009536,plastid; GO:0005102,signaling receptor binding; GO:0007031,peroxisome organization; GO:0016560,protein import into peroxisome matrix, docking; GO:0006625,protein targeting to peroxisome; GO:0003674,mo…	PF04695.16:Pex14 N-terminal domain
novel.4867	0	0	0	0	0	0	2.0091	1.7752	2.0965	2.0198	2.4449	2.0547	7.94124	1.01115e-10	1.10561e-09	8.08572	2.77355e-11	2.20198e-10	7.76421	4.50636e-10	5.54082e-09	7.90172	1.29005e-10	1.49728e-09	up	2B	566472710	566473636	-	--	--	--	--	--	--	--	--	--	--
novel.6923	0.4692	0.4076	0.2686	0.1552	0.1099	0.1755	1.9315	2.117	2.0459	1.2825	1.9648	1.599	2.42983	7.54414e-23	2.34935e-21	2.09297	8.6047e-16	1.04293e-14	3.76531	5.66284e-27	2.88688e-25	3.42386	6.55519e-21	1.9601e-19	up	3A	515900160	515904826	+	--	--	K07604 type I keratin, acidic | (RefSeq) uncharacterized protein LOC123062044 isoform X1 (A)	--	uncharacterized protein LOC123088175 isoform X2 [Triticum aestivum]	--	M8AZI3_AEGTA SubName: Full=Uncharacterized protein {ECO:0000313|EMBL:EMT07156.1, ECO:0000313|EnsemblPlants:EMT07156};	--	--	--
novel.3899	0	0	0	0.7431	1.0646	0.3	3.4176	4.199	4.4556	7.1878	5.8103	5.8026	8.80896	2.94139e-13	4.27764e-12	9.44018	2.56921e-15	2.99399e-14	2.54585	3.48811e-11	4.90864e-10	3.17857	5.88383e-22	1.8629e-20	up	2A	744624160	744624982	.	--	--	--	--	--	--	--	--	--	--
novel.1479	0	0	0	0.3372	0.221	0.0706	4.2703	4.9115	4.7803	5.5621	6.2371	6.25	9.52125	1.66303e-15	3.00686e-14	9.88493	9.19648e-17	1.21494e-15	4.48783	2.32447e-25	1.07978e-23	4.84674	1.61489e-32	8.23945e-31	up	1B	314604647	314607167	-	--	--	--	--	uncharacterized protein LOC119317163 isoform X1 [Triticum dicoccoides]	--	A0A452ZMG0_AEGTS SubName: Full=Uncharacterized protein {ECO:0000313|EnsemblPlants:AET1Gv20838400.3};	--	GO:0016021,integral component of membrane; GO:0005575,cellular_component; GO:0016020,membrane; GO:0031224,intrinsic component of membrane; GO:0110165,cellular anatomical entity	--
TraesCS7A02G001700	0.0333	0.0665	0.0563	0.0171	0	0	3.4946	3.6054	3.5579	1.4969	1.6272	2.1923	6.08855	1.46118e-36	7.90719e-35	5.07848	6.28676e-24	1.37909e-22	9.12426	1.94485e-14	3.96917e-13	8.10777	1.70051e-11	2.19002e-10	up	7A	1280349	1295461	-	TraesCS7A02G001700	Terpene cyclase/mutase family member [Source:UniProtKB/TrEMBL%3BAcc:A0A1D6C0C4]	K19011 achilleol B synthase [EC:5.4.99.48] | (RefSeq) achilleol B synthase-like (A)	ko00909: Sesquiterpenoid and triterpenoid biosynthesis	achilleol B synthase-like [Triticum aestivum]	ACBSY_ORYSJ RecName: Full=Achilleol B synthase; EC=5.4.99.48;	A0A3B6R9X8_WHEAT RecName: Full=Terpene cyclase/mutase family member {ECO:0000256|RuleBase:RU362003}; EC=5.4.99.- {ECO:0000256|RuleBase:RU362003};	Oxidosqualene-lanosterol cyclase and related proteins	GO:0016021,integral component of membrane; GO:0005811,lipid droplet; GO:0016866,intramolecular transferase activity; GO:0016104,triterpenoid biosynthetic process; GO:0003674,molecular_function; GO:0003824,catalytic activity; GO:0016853,isomerase activity; GO:0006629,lipid metabolic process; GO:0006720,isoprenoid metabolic process; GO:0006721,terpenoid metabolic process; GO:0006722,triterpenoid me…	PF13243.9:Squalene-hopene cyclase C-terminal domain
TraesCS1B02G009900	0	0	0	0	0	0	0.6538	0.688	0.5531	0.6247	0.5602	0.5771	8.33622	7.41886e-12	9.17004e-11	8.22392	1.0879e-11	8.98626e-11	8.15876	3.31133e-11	4.67157e-10	8.04049	5.03393e-11	6.14126e-10	up	1B	4852548	4856418	-	TraesCS1B02G009900	--	K20718 LRR receptor-like serine/threonine-protein kinase ERECTA [EC:2.7.11.1] | (RefSeq) LRR receptor-like serine/threonine-protein kinase ER1 (A)	ko04016: MAPK signaling pathway - plant	hypothetical protein CFC21_004700 [Triticum aestivum]	MIK2_ARATH RecName: Full=MDIS1-interacting receptor like kinase 2 {ECO:0000303|PubMed:26863186}; Short=AtMIK2 {ECO:0000303|PubMed:26863186}; AltName: Full=Probable LRR receptor-like serine/threonine-protein kinase At4g08850; EC=2.7.11.1 {ECO:0000305}; Flags: Precursor;	A0A3B5YPY8_WHEAT RecName: Full=Protein kinase domain-containing protein {ECO:0000259|PROSITE:PS50011};	--	GO:0016021,integral component of membrane; GO:0005886,plasma membrane; GO:0009506,plasmodesma; GO:0090406,pollen tube; GO:0005524,ATP binding; GO:0106310,protein serine kinase activity; GO:0004674,protein serine/threonine kinase activity; GO:0009755,hormone-mediated signaling pathway; GO:0010183,pollen tube guidance; GO:0006468,protein phosphorylation; GO:0000166,nucleotide binding; GO:0003674,mo…	PF13855.9:Leucine rich repeat
novel.17444	0	0.0518	0	0.1065	0	0	1.0198	1.6858	1.5652	1.8862	2.0046	2.0871	6.34439	4.61476e-07	3.3683e-06	6.82078	2.32327e-08	1.34832e-07	5.27993	3.7922e-06	2.79608e-05	5.7495	1.34579e-07	1.13809e-06	up	6D	133145152	133148481	+	--	--	--	--	unnamed protein product [Triticum turgidum subsp. durum]	--	A0A453NN67_AEGTS SubName: Full=Uncharacterized protein {ECO:0000313|EnsemblPlants:AET6Gv20424700.1};	--	--	--
novel.16355	0	0.0103	0.0435	0	0	0.0199	2.0102	2.2016	2.143	1.7037	1.7983	2.0065	6.77914	1.44795e-28	5.90777e-27	6.56604	5.29073e-27	1.35872e-25	8.18688	3.06767e-15	6.81487e-14	7.96757	1.61064e-14	2.84414e-13	up	6B	201221809	201228099	+	--	--	K07466 replication factor A1 | (RefSeq) replication protein A 70 kDa DNA-binding subunit A-like isoform X1 (A)	ko03030: DNA replication; ko03420: Nucleotide excision repair; ko03430: Mismatch repair; ko03440: Homologous recombination	unnamed protein product [Triticum turgidum subsp. durum]	--	A0A446YGG8_TRITD SubName: Full=Uncharacterized protein {ECO:0000313|EMBL:VAI87659.1};	--	GO:0016021,integral component of membrane; GO:0005575,cellular_component; GO:0016020,membrane; GO:0031224,intrinsic component of membrane; GO:0110165,cellular anatomical entity	--
novel.3530	0	0	0	0.2986	0.302	0.4421	11.0242	9.9959	10.4208	2.5704	2.6268	2.7496	10.5037	8.8803e-19	2.12586e-17	8.51368	1.56949e-12	1.40672e-11	4.89258	3.25564e-47	3.32215e-45	2.89889	8.17555e-13	1.21226e-11	up	2A	481676902	481680487	+	--	--	K06997 PLP dependent protein | (RefSeq) atherin-like (A)	--	uncharacterized protein LOC109782337 [Aegilops tauschii subsp. strangulata]	--	N1QUM7_AEGTA SubName: Full=Uncharacterized protein {ECO:0000313|EMBL:EMT03712.1, ECO:0000313|EnsemblPlants:EMT03712};	--	GO:0016021,integral component of membrane; GO:0005575,cellular_component; GO:0016020,membrane; GO:0031224,intrinsic component of membrane; GO:0110165,cellular anatomical entity	--
TraesCS3A02G536100	0	0	0	0.0689	0.0591	0.1062	0.5776	0.5709	0.636	0.5096	0.7069	0.736	9.13313	2.78412e-14	4.48618e-13	9.25761	1.06316e-14	1.17196e-13	2.90473	5.83414e-17	1.51845e-15	3.022	3.54731e-19	9.40144e-18	up	3A	747409645	747423588	+	TraesCS3A02G536100	--	K13475 R protein MLA10 | (RefSeq) disease resistance protein RGA5-like isoform X1 (A)	ko04626: Plant-pathogen interaction	uncharacterized protein LOC123063739 [Triticum aestivum]	RGA5R_ORYSJ RecName: Full=Disease resistance protein RGA5 {ECO:0000305}; AltName: Full=Os11gRGA5 {ECO:0000312|EMBL:BAK39930.1}; AltName: Full=SasRGA5 {ECO:0000303|PubMed:21251109};	A0A3B6ET62_WHEAT SubName: Full=Uncharacterized protein {ECO:0000313|EnsemblPlants:TraesCS3A02G536100.1};	Apoptotic ATPase	GO:0005737,cytoplasm; GO:0043531,ADP binding; GO:0005524,ATP binding; GO:0043621,protein self-association; GO:0042742,defense response to bacterium; GO:0002758,innate immune response-activating signal transduction; GO:0060548,negative regulation of cell death; GO:0009626,plant-type hypersensitive response; GO:0000166,nucleotide binding; GO:0003674,molecular_function; GO:0005488,binding; GO:001707…	PF00931.25:NB-ARC domain
TraesCS7B02G413700	0.2737	0.147	0.2846	0.1727	0.1783	0.2441	1.0146	1.3178	0.8701	1.3548	1.6005	1.4737	2.1772	1.87214e-08	1.57306e-07	2.63524	1.7701e-15	2.09134e-14	2.41548	4.59393e-08	4.36727e-07	2.86762	9.45788e-14	1.54981e-12	up	7B	681790225	681794215	-	TraesCS7B02G413700	--	K16860 phospholipase D3/4 [EC:3.1.4.4] | (RefSeq) phospholipase D Z-like (A)	ko00564: Glycerophospholipid metabolism; ko00565: Ether lipid metabolism; ko01100: Metabolic pathways; ko01110: Biosynthesis of secondary metabolites	hypothetical protein CFC21_105338 [Triticum aestivum]	--	A0A446YX03_TRITD RecName: Full=PLD phosphodiesterase domain-containing protein {ECO:0000259|PROSITE:PS50035};	Predicted phospholipase D	GO:0003824,catalytic activity; GO:0003674,molecular_function	PF13091.9:PLD-like domain
TraesCS1A02G010400	0.0633	0.0237	0.0868	0.0892	0.1052	0.0458	0.5715	0.3971	0.565	0.2821	0.3699	0.3587	3.1134	5.73313e-14	8.95173e-13	2.50956	2.64925e-09	1.68416e-08	2.68976	1.4677e-10	1.91604e-09	2.07716	1.59786e-06	1.20965e-05	up	1A	6336481	6345966	-	TraesCS1A02G010400	--	K13457 disease resistance protein RPM1 | (RefSeq) disease resistance protein RPM1-like (A)	ko04626: Plant-pathogen interaction	putative disease resistance protein RGA4 [Triticum aestivum]	RGA4_SOLBU RecName: Full=Putative disease resistance protein RGA4; AltName: Full=RGA4-blb;	A0A3B5XTB0_WHEAT SubName: Full=Uncharacterized protein {ECO:0000313|EnsemblPlants:TraesCS1A02G010400.1};	Apoptotic ATPase	GO:0043531,ADP binding; GO:0005524,ATP binding; GO:0050832,defense response to fungus; GO:0000166,nucleotide binding; GO:0003674,molecular_function; GO:0005488,binding; GO:0017076,purine nucleotide binding; GO:0030554,adenyl nucleotide binding; GO:0032553,ribonucleotide binding; GO:0032555,purine ribonucleotide binding; GO:0032559,adenyl ribonucleotide binding; GO:0036094,small molecule binding; …	PF00931.25:NB-ARC domain
TraesCS6B02G013300	0.1804	0.1799	0.1829	0	0	0.0116	2.1462	2.3973	1.7703	2.0532	2.2501	1.8704	3.54158	1.38157e-38	8.02544e-37	3.50282	5.13072e-42	2.23501e-40	8.84014	1.53106e-13	2.86515e-12	8.79501	1.69579e-13	2.7062e-12	up	6B	8385071	8389993	+	TraesCS6B02G013300	--	K13475 R protein MLA10 | (RefSeq) disease resistance protein RGA5-like isoform X1 (A)	ko04626: Plant-pathogen interaction	hypothetical protein CFC21_085836 [Triticum aestivum]	RGA4R_ORYSJ RecName: Full=Disease resistance protein RGA4 {ECO:0000305}; AltName: Full=Os11gRGA4 {ECO:0000312|EMBL:BAK39922.1}; AltName: Full=SasRGA4 {ECO:0000303|PubMed:21251109};	A0A3B6PEA6_WHEAT SubName: Full=Uncharacterized protein {ECO:0000313|EnsemblPlants:TraesCS6B02G013300.2};	Apoptotic ATPase	GO:0005737,cytoplasm; GO:0043531,ADP binding; GO:0005524,ATP binding; GO:0043621,protein self-association; GO:0042742,defense response to bacterium; GO:0002758,innate immune response-activating signal transduction; GO:0009626,plant-type hypersensitive response; GO:0010942,positive regulation of cell death; GO:0000166,nucleotide binding; GO:0003674,molecular_function; GO:0005488,binding; GO:001707…	PF00931.25:NB-ARC domain
TraesCS2A02G590300	0.8973	1.0528	0.8473	0.6495	1.5328	1.0199	6.3584	5.9952	6.2252	5.5145	6.0489	4.1389	2.73837	1.02635e-23	3.34477e-22	2.49122	4.06889e-19	6.4366e-18	2.55218	5.87196e-17	1.52765e-15	2.29705	2.59308e-13	4.06203e-12	up	2A	778597131	778609215	-	TraesCS2A02G590300	--	K03434 N-acetylglucosaminylphosphatidylinositol deacetylase [EC:3.5.1.89] | (RefSeq) probable N-acetylglucosaminyl-phosphatidylinositol de-N-acetylase (A)	ko00563: Glycosylphosphatidylinositol (GPI)-anchor biosynthesis; ko01100: Metabolic pathways	probable N-acetylglucosaminyl-phosphatidylinositol de-N-acetylase [Triticum aestivum]	--	A0A3B6BAH8_WHEAT RecName: Full=N-acetylglucosaminylphosphatidylinositol deacetylase {ECO:0000256|ARBA:ARBA00012176}; EC=3.5.1.89 {ECO:0000256|ARBA:ARBA00012176};	N-acetylglucosaminyl phosphatidylinositol de-N-acetylase	GO:0005783,endoplasmic reticulum; GO:0016020,membrane; GO:0016811,hydrolase activity, acting on carbon-nitrogen (but not peptide) bonds, in linear amides; GO:0000225,N-acetylglucosaminylphosphatidylinositol deacetylase activity; GO:0006506,GPI anchor biosynthetic process; GO:0003674,molecular_function; GO:0003824,catalytic activity; GO:0016787,hydrolase activity; GO:0016810,hydrolase activity, ac…	PF02585.20:GlcNAc-PI de-N-acetylase
TraesCS3D02G012100	3.2513	2.8727	3.8717	4.4085	4.8055	3.7316	23.2496	23.6895	21.9417	23.5628	21.652	22.3718	2.77914	1.28619e-160	5.92137e-158	2.7445	4.91051e-178	1.87203e-175	2.41265	2.02023e-108	7.2093e-106	2.37285	6.37096e-116	1.7521e-113	up	3D	4186858	4196619	+	TraesCS3D02G012100	Fatty acyl-CoA reductase [Source:UniProtKB/TrEMBL%3BAcc:A0A1D5WVB8]	K13356 alcohol-forming fatty acyl-CoA reductase [EC:1.2.1.84] | (RefSeq) fatty acyl-CoA reductase 1-like (A)	ko00073: Cutin, suberine and wax biosynthesis; ko04146: Peroxisome	fatty acyl-CoA reductase 1-like isoform X2 [Triticum aestivum]	FACR1_ARATH RecName: Full=Fatty acyl-CoA reductase 1 {ECO:0000305}; EC=1.2.1.84 {ECO:0000269|PubMed:19062129, ECO:0000269|PubMed:20571114};	A0A3B6GL94_WHEAT RecName: Full=Fatty acyl-CoA reductase {ECO:0000256|RuleBase:RU363097}; EC=1.2.1.84 {ECO:0000256|RuleBase:RU363097};	Acyl-CoA reductase	GO:0009507,chloroplast; GO:0043231,intracellular membrane-bounded organelle; GO:0005886,plasma membrane; GO:0102965,alcohol-forming fatty acyl-CoA reductase activity; GO:0080019,fatty-acyl-CoA reductase (alcohol-forming) activity; GO:0050062,long-chain-fatty-acyl-CoA reductase activity; GO:0006629,lipid metabolic process; GO:0035336,long-chain fatty-acyl-CoA metabolic process; GO:0009651,response…	PF07993.15:Male sterility protein
TraesCS1A02G237000	0.0555	0	0	0.0569	0.0671	0.2143	6.7803	7.4996	5.2522	4.4519	3.6645	4.385	8.4416	1.92649e-12	2.53351e-11	7.78944	8.91583e-11	6.67687e-10	5.79409	2.17279e-19	6.90018e-18	5.13683	3.3774e-15	6.37517e-14	up	1A	420379852	420382755	+	TraesCS1A02G237000	--	--	--	uncharacterized protein LOC109785403 [Aegilops tauschii subsp. strangulata]	--	M8BIQ4_AEGTA SubName: Full=Uncharacterized protein {ECO:0000313|EMBL:EMT06633.1, ECO:0000313|EnsemblPlants:EMT06633};	--	--	--
TraesCS6B02G242300	0.5993	0.5313	0.6001	0.6146	0.1611	0.7506	5.9222	6.1743	4.6052	5.4299	4.6592	4.9339	3.27097	3.3139e-50	2.75894e-48	3.11051	1.01127e-51	5.68927e-50	3.43196	1.09837e-10	1.45701e-09	3.26485	8.5381e-11	1.01321e-09	up	6B	429259263	429269214	+	TraesCS6B02G242300	--	--	--	uncharacterized protein LOC123137366 [Triticum aestivum]	--	A0A3B6PNN3_WHEAT SubName: Full=Uncharacterized protein {ECO:0000313|EnsemblPlants:TraesCS6B02G242300.3.cds1};	--	--	PF07893.16:Protein of unknown function (DUF1668)
TraesCS1B02G016300	0	0	0	0	0	0	2.7897	3.4312	2.0797	0.9279	0.8101	0.967	8.81218	3.38779e-13	4.88651e-12	7.18563	7.59319e-09	4.62173e-08	8.63442	1.52688e-12	2.56639e-11	7.00239	3.54668e-08	3.17534e-07	up	1B	7926804	7928335	-	TraesCS1B02G016300	Dirigent protein [Source:UniProtKB/TrEMBL%3BAcc:A0A1D5SKQ6]	K17302 coatomer subunit beta' | (RefSeq) leucine-rich repeat receptor protein kinase HPCA1-like isoform X1 (A)	--	myrosinase-binding protein 2-like [Triticum aestivum]	GOS9_ORYSI RecName: Full=Protein GOS9;	A0A3B5YRE3_WHEAT RecName: Full=Dirigent protein {ECO:0000256|RuleBase:RU363099};	--	GO:0030246,carbohydrate binding; GO:0003674,molecular_function; GO:0005488,binding	PF03018.17:Dirigent-like protein
TraesCS6B02G045000	0	0	0	0.0164	0.0772	0.0154	1.3803	0.9488	1.5788	0.894	0.7646	0.7544	8.87723	2.20438e-13	3.2518e-12	8.17695	1.51062e-11	1.22822e-10	5.25204	3.14178e-15	6.97451e-14	4.54374	1.72089e-11	2.21533e-10	up	6B	26839376	26842046	-	TraesCS6B02G045000	--	K15032 mTERF domain-containing protein, mitochondrial | (RefSeq) transcription termination factor MTERF8, chloroplastic-like (A)	--	transcription termination factor MTERF8, chloroplastic-like [Triticum aestivum]	--	A0A3B6PDW0_WHEAT SubName: Full=Uncharacterized protein {ECO:0000313|EnsemblPlants:TraesCS6B02G045000.1.cds1};	Mitochondrial transcription termination factor, mTERF	GO:0009507,chloroplast; GO:0003690,double-stranded DNA binding; GO:0009658,chloroplast organization; GO:0032502,developmental process; GO:0006353,DNA-templated transcription, termination; GO:0006355,regulation of transcription, DNA-templated; GO:0003674,molecular_function; GO:0003676,nucleic acid binding; GO:0003677,DNA binding; GO:0005488,binding; GO:0097159,organic cyclic compound binding; GO:1…	PF02536.17:mTERF
TraesCS2B02G013600	0	0	0	3.2357	3.4707	5.9582	74.035	70.2021	64.8819	88.0759	100.335	95.5921	12.4521	5.43222e-26	1.97827e-24	12.8879	9.03543e-28	2.4018e-26	4.02254	4.09005e-144	2.38211e-141	4.46025	9.47436e-72	1.3419e-69	up	2B	6718207	6720144	+	TraesCS2B02G013600	--	--	--	uncharacterized protein LOC123043067 [Triticum aestivum]	--	A0A453A7P4_AEGTS SubName: Full=Uncharacterized protein {ECO:0000313|EnsemblPlants:AET2Gv20014700.1};	--	GO:0016021,integral component of membrane; GO:0005575,cellular_component; GO:0016020,membrane; GO:0031224,intrinsic component of membrane; GO:0110165,cellular anatomical entity	--
TraesCS2B02G279900	0.1716	0.0856	0.1812	0	0	0.0829	1.2632	1.6572	1.9203	1.339	0.8277	1.0842	3.45333	9.92621e-10	9.62979e-09	2.86985	7.73988e-07	3.83459e-06	5.74224	2.45488e-07	2.12608e-06	5.15499	5.34762e-06	3.80949e-05	up	2B	386133397	386134389	+	TraesCS2B02G279900	--	K13851 repetitive interspersed family protein | (RefSeq) uncharacterized protein LOC123156635 (A)	--	hypothetical protein CFC21_103196 [Triticum aestivum]	--	A0A3B6C5T5_WHEAT SubName: Full=Uncharacterized protein {ECO:0000313|EnsemblPlants:TraesCS2B02G279900.1.cds1};	--	--	--
novel.4712	0	0.0085	0.0072	0.2357	0.1751	0.0987	4.4596	5.1641	5.5558	4.0136	3.7187	4.3864	9.88964	5.527e-22	1.64321e-20	9.55747	1.15183e-20	2.04504e-19	4.90365	5.53435e-99	1.65858e-96	4.5657	6.11155e-88	1.1462e-85	up	2B	429134353	429142413	+	--	--	K02349 DNA polymerase theta [EC:2.7.7.7] | (RefSeq) helicase and polymerase-containing protein TEBICHI-like (A)	--	unnamed protein product [Triticum turgidum subsp. durum]	--	R7W9C5_AEGTA SubName: Full=Uncharacterized protein {ECO:0000313|EMBL:EMT18737.1, ECO:0000313|EnsemblPlants:EMT18737};	--	--	PF00476.23:DNA polymerase family A
novel.16461	0	0	0	0	0	0	2.0522	2.0362	2.0212	2.2282	2.2132	2.8567	7.93678	1.01793e-10	1.11263e-09	8.18611	1.48869e-11	1.21168e-10	7.75949	4.53966e-10	5.57843e-09	8.00283	6.90704e-11	8.29277e-10	up	6B	255259320	255260304	-	--	--	--	--	hypothetical protein D1007_42755 [Hordeum vulgare]	--	--	--	--	--
novel.14286	0	0	0	0.0362	0.0427	0.273	2.4268	1.9376	2.1892	1.485	1.8793	2.266	8.47665	2.86066e-12	3.69199e-11	8.25264	1.03983e-11	8.61419e-11	4.14422	6.15541e-13	1.08296e-11	3.91366	1.32239e-11	1.72369e-10	up	5B	656711323	656714214	+	--	--	--	--	unnamed protein product [Triticum turgidum subsp. durum]	--	A0A446UTK2_TRITD SubName: Full=Uncharacterized protein {ECO:0000313|EMBL:VAI38953.1};	--	--	--
novel.4711	0	0	0	0	0	0.0302	3.4833	2.8473	3.71	2.1883	2.9763	2.6309	9.26977	1.11355e-14	1.86674e-13	8.90095	1.22081e-13	1.22097e-12	8.13105	1.61633e-11	2.37303e-10	7.75513	1.41454e-10	1.63345e-09	up	2B	428706040	428707403	.	--	--	--	--	--	--	--	--	--	--
novel.4950	0	0	0	0	0	0.0117	2.4578	2.0815	2.7767	2.4242	2.564	2.3878	10.1835	1.21368e-17	2.65886e-16	10.1904	8.87011e-18	1.26318e-16	9.04474	3.7463e-14	7.42477e-13	9.04491	2.99065e-14	5.15053e-13	up	2B	632393560	632397386	-	--	--	K07466 replication factor A1 | (RefSeq) replication protein A 70 kDa DNA-binding subunit A-like isoform X1 (A)	ko03030: DNA replication; ko03420: Nucleotide excision repair; ko03430: Mismatch repair; ko03440: Homologous recombination	uncharacterized protein LOC123044951 isoform X6 [Triticum aestivum]	--	A0A453L6T4_AEGTS SubName: Full=Uncharacterized protein {ECO:0000313|EnsemblPlants:AET5Gv20648700.6};	--	--	--
novel.21807	0.0306	0.0152	0.0258	0	0.1664	0.0443	1.0638	1.0274	1.2631	1.0515	0.7953	0.6438	5.54485	1.8964e-15	3.40288e-14	5.10945	4.84223e-13	4.56608e-12	4.02582	2.7289e-05	0.000177189	3.5804	0.000370361	0.00200543	up	Un	330376233	330402091	-	--	--	K14043 syn-copalyl-diphosphate synthase [EC:5.5.1.14] | (RefSeq) syn-copalyl diphosphate synthase-like (A)	ko00904: Diterpenoid biosynthesis; ko01110: Biosynthesis of secondary metabolites	putative disease resistance protein RGA4, partial [Triticum dicoccoides]	CPS4_ORYSI RecName: Full=Syn-copalyl diphosphate synthase; Short=OsCPSsyn; Short=Syn-CPP synthase; EC=5.5.1.14; AltName: Full=OsCPS4; AltName: Full=OsCyc1;	A0A453A729_AEGTS SubName: Full=Uncharacterized protein {ECO:0000313|EnsemblPlants:AET2Gv20008200.4};	FOG: Transposon-encoded proteins with TYA, reverse transcriptase, integrase domains in various combinations	GO:0000287,magnesium ion binding; GO:0051498,syn-copalyl diphosphate synthase activity; GO:0010333,terpene synthase activity; GO:0006952,defense response; GO:0003674,molecular_function; GO:0005488,binding; GO:0043167,ion binding; GO:0043169,cation binding; GO:0046872,metal ion binding; GO:0003824,catalytic activity; GO:0016853,isomerase activity; GO:0016872,intramolecular lyase activity; GO:00168…	PF00931.25:NB-ARC domain
TraesCS3B02G082900	0	0	0.0309	0.0375	0	0.106	3.1321	3.0229	3.305	3.6569	3.6557	3.3883	7.99551	3.00079e-11	3.48169e-10	8.1676	8.35666e-12	6.98803e-11	5.9354	2.08275e-14	4.23938e-13	6.09928	1.23068e-15	2.42063e-14	up	3B	52435776	52437564	+	TraesCS3B02G082900	--	K15559 regulator of Ty1 transposition protein 103 | (RefSeq) disease resistance protein RPP13-like (A)	--	putative disease resistance protein RGA3 [Triticum aestivum]	RGA4_SOLBU RecName: Full=Putative disease resistance protein RGA4; AltName: Full=RGA4-blb;	A0A3B6FKB1_WHEAT SubName: Full=Uncharacterized protein {ECO:0000313|EnsemblPlants:TraesCS3B02G082900.1.cds1};	Apoptotic ATPase	GO:0043531,ADP binding; GO:0005524,ATP binding; GO:0050832,defense response to fungus; GO:0000166,nucleotide binding; GO:0003674,molecular_function; GO:0005488,binding; GO:0017076,purine nucleotide binding; GO:0030554,adenyl nucleotide binding; GO:0032553,ribonucleotide binding; GO:0032555,purine ribonucleotide binding; GO:0032559,adenyl ribonucleotide binding; GO:0036094,small molecule binding; …	PF18052.4:Rx N-terminal domain
novel.4839	0	0	0	0	0	0	1.4445	1.496	1.2023	1.0919	1.095	1.1519	7.97099	8.46742e-11	9.34293e-10	7.65269	4.24871e-10	2.94631e-09	7.79355	3.7865e-10	4.70538e-09	7.46917	1.98158e-09	2.01169e-08	up	2B	537193547	537197269	-	--	--	--	--	uncharacterized protein LOC123041603 isoform X1 [Triticum aestivum]	--	M8BRI9_AEGTA SubName: Full=Polygalacturonase {ECO:0000313|EMBL:EMT24418.1, ECO:0000313|EnsemblPlants:EMT24418};	--	GO:0004650,polygalacturonase activity; GO:0005975,carbohydrate metabolic process; GO:0003674,molecular_function; GO:0003824,catalytic activity; GO:0004553,hydrolase activity, hydrolyzing O-glycosyl compounds; GO:0016787,hydrolase activity; GO:0016798,hydrolase activity, acting on glycosyl bonds; GO:0008150,biological_process; GO:0008152,metabolic process; GO:0044238,primary metabolic process; GO:…	--
novel.21806	1.289	1.344	1.9801	2.6437	2.0559	1.5284	54.5306	53.8279	49.0779	18.6999	16.4781	17.1624	5.07435	1.23753e-177	6.87787e-175	3.48099	6.92487e-70	5.91147e-68	4.66004	2.67199e-153	1.77374e-150	3.05733	5.487e-51	4.90535e-49	up	Un	330274300	330275117	-	--	--	--	--	--	--	--	--	--	--
novel.3506	0	0	0	0	0	0	2.0448	1.8748	1.9147	1.8033	2.0098	1.9655	7.37751	3.67695e-09	3.33826e-08	7.3583	2.64477e-09	1.68173e-08	7.20038	1.63582e-08	1.64316e-07	7.17457	1.2379e-08	1.163e-07	up	2A	459022896	459027057	-	--	--	K14962 COMPASS component SWD2 | (RefSeq) protein ANTHESIS POMOTING FACTOR 1-like (A)	ko03015: mRNA surveillance pathway	unnamed protein product [Triticum turgidum subsp. durum]	--	A0A446L1Y2_TRITD SubName: Full=Uncharacterized protein {ECO:0000313|EMBL:VAH31597.1};	--	--	--
TraesCS6B02G035200	0	0	0	0	0	0	1.9757	2.1181	2.1481	0.9403	0.5343	1.1388	8.41522	4.1846e-12	5.29652e-11	7.14922	1.2827e-08	7.62512e-08	8.23781	1.86152e-11	2.70725e-10	6.9668	5.96958e-08	5.22034e-07	up	6B	20923986	20925197	+	TraesCS6B02G035200	--	K13457 disease resistance protein RPM1 | (RefSeq) disease resistance protein RPM1-like (A)	ko04626: Plant-pathogen interaction	hypothetical protein CFC21_086070 [Triticum aestivum]	PIK2_ORYSJ RecName: Full=Disease resistance protein Pik-2 {ECO:0000305}; AltName: Full=Pik-2 blast resistance protein {ECO:0000312|EMBL:ADZ48538.1};	A0A3B6PGE9_WHEAT SubName: Full=Uncharacterized protein {ECO:0000313|EnsemblPlants:TraesCS6B02G035200.1.cds1};	Apoptotic ATPase	GO:0043531,ADP binding; GO:0005524,ATP binding; GO:0042742,defense response to bacterium; GO:0002758,innate immune response-activating signal transduction; GO:0009626,plant-type hypersensitive response; GO:0000166,nucleotide binding; GO:0003674,molecular_function; GO:0005488,binding; GO:0017076,purine nucleotide binding; GO:0030554,adenyl nucleotide binding; GO:0032553,ribonucleotide binding; GO:…	PF13855.9:Leucine rich repeat
novel.14282	0	0	0	0.3125	0.1952	0.0866	2.4156	2.8535	2.886	1.3134	1.4361	1.2664	9.77251	2.61279e-16	5.09758e-15	8.74408	3.31717e-13	3.18077e-12	3.78455	2.87121e-28	1.55216e-26	2.7485	4.40103e-13	6.72581e-12	up	5B	655294179	655307319	+	--	--	K20027 palmitoyltransferase ZDHHC1/11 [EC:2.3.1.225] | (RefSeq) protein S-acyltransferase 21-like (A)	--	ankyrin repeat and SOCS box protein 7-like isoform X1 [Hordeum vulgare subsp. vulgare]	--	A0A453JG31_AEGTS SubName: Full=Uncharacterized protein {ECO:0000313|EnsemblPlants:AET5Gv20025900.9};	--	--	--
TraesCS6A02G009700	0	0.1082	0.0306	0	0	0	0.269	0.4751	0.4463	0.5069	0.2326	0.375	3.11323	0.00115697	0.00513308	3.00889	0.00270243	0.00786745	7.39229	6.14615e-09	6.53416e-08	7.28095	9.37279e-09	8.90909e-08	up	6A	4201907	4209943	+	TraesCS6A02G009700	--	K13475 R protein MLA10 | (RefSeq) disease resistance protein RGA5-like isoform X1 (A)	ko04626: Plant-pathogen interaction	disease resistance protein RGA5-like isoform X1 [Triticum aestivum]	RGA5R_ORYSJ RecName: Full=Disease resistance protein RGA5 {ECO:0000305}; AltName: Full=Os11gRGA5 {ECO:0000312|EMBL:BAK39930.1}; AltName: Full=SasRGA5 {ECO:0000303|PubMed:21251109};	A0A3B6NH90_WHEAT SubName: Full=Uncharacterized protein {ECO:0000313|EnsemblPlants:TraesCS6A02G009700.1};	Apoptotic ATPase	GO:0005737,cytoplasm; GO:0043531,ADP binding; GO:0005524,ATP binding; GO:0043621,protein self-association; GO:0042742,defense response to bacterium; GO:0002758,innate immune response-activating signal transduction; GO:0060548,negative regulation of cell death; GO:0009626,plant-type hypersensitive response; GO:0000166,nucleotide binding; GO:0003674,molecular_function; GO:0005488,binding; GO:001707…	PF00931.25:NB-ARC domain
TraesCS2A02G560900	0	0	0	0	0.0244	0.0583	2.6226	2.6909	2.8074	1.0259	0.9357	0.9849	10.5985	4.13871e-19	1.02006e-17	9.12909	2.2414e-14	2.40259e-13	6.57197	1.8417e-34	1.26192e-32	5.09856	2.40011e-19	6.4361e-18	up	2A	762799764	762805474	+	TraesCS2A02G560900	--	K13457 disease resistance protein RPM1 | (RefSeq) disease resistance protein RPM1-like (A)	ko04626: Plant-pathogen interaction	putative disease resistance protein RGA4 isoform X1 [Triticum aestivum]	R13L1_ARATH RecName: Full=Putative disease resistance RPP13-like protein 1;	A0A3B6B9Q7_WHEAT SubName: Full=Uncharacterized protein {ECO:0000313|EnsemblPlants:TraesCS2A02G560900.1};	Apoptotic ATPase	GO:0043531,ADP binding; GO:0005524,ATP binding; GO:0006952,defense response; GO:0051707,response to other organism; GO:0000166,nucleotide binding; GO:0003674,molecular_function; GO:0005488,binding; GO:0017076,purine nucleotide binding; GO:0030554,adenyl nucleotide binding; GO:0032553,ribonucleotide binding; GO:0032555,purine ribonucleotide binding; GO:0032559,adenyl ribonucleotide binding; GO:003…	PF00931.25:NB-ARC domain
TraesCS2B02G196500	0.1707	0.1703	0	0	0	0.0275	0.6601	0.7695	1.2983	0.5982	0.9483	1.1064	3.05722	3.82224e-07	2.81415e-06	3.01555	1.06975e-07	5.82393e-07	6.38605	5.58814e-07	4.62452e-06	6.33388	5.06915e-07	4.04898e-06	up	2B	174591805	174593791	-	TraesCS2B02G196500	--	--	--	protein STRICTOSIDINE SYNTHASE-LIKE 4-like [Triticum dicoccoides]	SSL4_ARATH RecName: Full=Protein STRICTOSIDINE SYNTHASE-LIKE 4 {ECO:0000303|PubMed:10777701}; Short=AtSSL4 {ECO:0000303|PubMed:10777701}; Flags: Precursor;	A0A453B401_AEGTS RecName: Full=Str_synth domain-containing protein {ECO:0000259|Pfam:PF03088};	Predicted alkaloid synthase/Surface mucin Hemomucin	GO:0005829,cytosol; GO:0005773,vacuole; GO:0009058,biosynthetic process; GO:0009753,response to jasmonic acid; GO:0009611,response to wounding; GO:0008150,biological_process; GO:0008152,metabolic process; GO:0009719,response to endogenous stimulus; GO:0009725,response to hormone; GO:0010033,response to organic substance; GO:0033993,response to lipid; GO:0042221,response to chemical; GO:0050896,re…	PF03088.19:Strictosidine synthase
TraesCS2B02G087900	0.2032	0.1403	0.1717	0.1122	0.0189	0.0755	1.3669	1.4614	1.1438	1.2547	1.0968	1.246	2.94981	2.97595e-18	6.83251e-17	2.79893	6.82892e-18	9.83216e-17	4.21277	1.53675e-17	4.23917e-16	4.05522	5.68414e-17	1.25304e-15	up	2B	49602971	49606053	-	TraesCS2B02G087900	--	--	--	uncharacterized protein LOC123043452 [Triticum aestivum]	MAX2_ORYSJ RecName: Full=F-box/LRR-repeat MAX2 homolog {ECO:0000305}; AltName: Full=F-box and leucine-rich repeat MAX2 homolog {ECO:0000305}; AltName: Full=Protein DWARF 3 {ECO:0000303|PubMed:15659436};	A0A3B6C1N1_WHEAT SubName: Full=Uncharacterized protein {ECO:0000313|EnsemblPlants:TraesCS2B02G087900.1.cds1};	--	GO:0005634,nucleus; GO:0019005,SCF ubiquitin ligase complex; GO:0009926,auxin polar transport; GO:0061137,bud dilation; GO:0042335,cuticle development; GO:0010187,negative regulation of seed germination; GO:1902584,positive regulation of response to water deprivation; GO:0009934,regulation of meristem structural organization; GO:1900618,regulation of shoot system morphogenesis; GO:0009416,respons…	--
novel.14269	0	0	0	0.2537	0.449	0.0398	11.9952	9.7495	10.5075	14.2376	13.8391	12.7465	10.5526	6.34955e-19	1.53491e-17	10.8875	3.63345e-20	6.21728e-19	5.51516	5.77203e-43	5.33447e-41	5.84653	1.08406e-51	9.92287e-50	up	5B	646671741	646672773	-	--	--	--	--	translation initiation factor IF-2-like [Triticum aestivum]	--	A0A453M6W4_AEGTS SubName: Full=Uncharacterized protein {ECO:0000313|EnsemblPlants:AET5Gv21074300.3};	--	--	--
TraesCS7A02G415900	0.2356	0.3759	0.219	0.3382	0.2281	0.387	3.3006	3.2039	3.6305	2.4314	2.5071	2.6719	3.62437	2.50909e-33	1.21881e-31	3.20501	2.10404e-26	5.2369e-25	3.3841	5.04716e-27	2.58368e-25	2.95861	1.38606e-20	4.03055e-19	up	7A	608234913	608236825	-	TraesCS7A02G415900	--	--	--	serine/arginine repetitive matrix protein 1-like [Triticum aestivum]	--	A0A3B6RP10_WHEAT SubName: Full=Uncharacterized protein {ECO:0000313|EnsemblPlants:TraesCS7A02G415900.1};	--	--	--
TraesCS2A02G476900	0.309	0.0514	0.1306	0.0528	0.3116	0	3.447	2.8256	3.3699	3.9702	3.8247	4.7731	4.31138	1.2301e-15	2.25182e-14	4.68896	3.49694e-20	5.99539e-19	4.8551	8.15796e-13	1.41717e-11	5.2319	6.80283e-16	1.37238e-14	up	2A	716393725	716394662	+	TraesCS2A02G476900	--	K14496 abscisic acid receptor PYR/PYL family | (RefSeq) abscisic acid receptor PYL4-like (A)	ko04016: MAPK signaling pathway - plant; ko04075: Plant hormone signal transduction	pathogenesis-related protein 1-like [Triticum aestivum]	PR1_ASPOF RecName: Full=Pathogenesis-related protein 1; Short=AOPR1;	A0A453D1E8_AEGTS RecName: Full=Bet_v_1 domain-containing protein {ECO:0000259|Pfam:PF00407};	--	GO:0005737,cytoplasm; GO:0010427,abscisic acid binding; GO:0004864,protein phosphatase inhibitor activity; GO:0038023,signaling receptor activity; GO:0009738,abscisic acid-activated signaling pathway; GO:0006952,defense response; GO:0009607,response to biotic stimulus; GO:0003674,molecular_function; GO:0005488,binding; GO:0008289,lipid binding; GO:0019840,isoprenoid binding; GO:0031406,carboxylic…	PF00407.22:Pathogenesis-related protein Bet v 1 family
novel.3998	0.0977	0	0	0	0	0	2.4119	2.4408	1.57	2.9044	2.799	2.7013	6.12306	4.3539e-12	5.50628e-11	6.5068	3.84527e-14	4.03445e-13	8.38916	8.16824e-12	1.25161e-10	8.76414	3.68401e-13	5.65965e-12	up	2B	8674995	8676740	+	--	--	--	--	uncharacterized protein LOC123186841 [Triticum aestivum]	--	--	--	--	--
novel.184	0	0	0	0	0.0665	0.0265	1.0538	1.5703	0.7566	1.4521	1.2525	1.3348	7.88886	2.0445e-10	2.15234e-09	8.13586	1.95299e-11	1.57373e-10	5.26457	2.06935e-08	2.05226e-07	5.50993	8.31587e-10	8.77941e-09	up	1A	117807577	117809127	.	--	--	--	--	unnamed protein product [Triticum turgidum subsp. durum]	--	A0A446IQ26_TRITD SubName: Full=Uncharacterized protein {ECO:0000313|EMBL:VAH02934.1};	--	--	--
novel.4964	0	0	0	0	0	0	0.8685	1.1875	1.2128	0.5874	0.7788	0.7304	7.93948	1.10464e-10	1.20251e-09	7.29205	4.14833e-09	2.58809e-08	7.76172	4.95744e-10	6.05446e-09	7.10809	1.94539e-08	1.78817e-07	up	2B	640794087	640795749	-	--	--	--	--	SH3 and multiple ankyrin repeat domains protein 1-like [Triticum dicoccoides]	--	--	--	--	--
novel.1456	0	0	0	0	0	0	1.2044	1.503	0.8202	1.8967	1.9265	2.0838	7.41786	3.54694e-09	3.22688e-08	8.15304	1.73069e-11	1.40029e-10	7.23999	1.58807e-08	1.59962e-07	7.96954	8.01258e-11	9.54166e-10	up	1B	305275065	305278981	-	--	--	--	--	uncharacterized protein LOC123121323 [Triticum aestivum]	--	M7YRY4_TRIUA SubName: Full=Uncharacterized protein {ECO:0000313|EMBL:EMS53418.1, ECO:0000313|EnsemblPlants:TRIUR3_10557-P1};	--	--	--
novel.2303	0	0	0	0.0588	0	0	1.3812	1.4618	2.2209	1.8626	2.1453	1.8948	7.40676	3.62651e-09	3.29537e-08	7.62284	5.2086e-10	3.57439e-09	6.26773	9.24732e-07	7.41901e-06	6.47716	1.99202e-07	1.65538e-06	up	1D	85857561	85860115	+	--	--	K09264 MADS-box transcription factor, plant | (RefSeq) MADS-box transcription factor 3 isoform X1 (A)	--	uncharacterized protein LOC109760616 [Aegilops tauschii subsp. strangulata]	MADS3_ORYSJ RecName: Full=MADS-box transcription factor 3; AltName: Full=OsMADS3; AltName: Full=Protein AGAMOUS-like; AltName: Full=RMADS222;	R7WC69_AEGTA SubName: Full=Uncharacterized protein {ECO:0000313|EMBL:EMT20217.1, ECO:0000313|EnsemblPlants:EMT20217};	--	GO:0005634,nucleus; GO:0000981,DNA-binding transcription factor activity, RNA polymerase II-specific; GO:0046983,protein dimerization activity; GO:0000978,RNA polymerase II cis-regulatory region sequence-specific DNA binding; GO:0030154,cell differentiation; GO:0045944,positive regulation of transcription by RNA polymerase II; GO:0006357,regulation of transcription by RNA polymerase II; GO:001009…	--
TraesCS3D02G008900	0	0.0698	0	0.1795	0.1271	0	1.9364	2.3799	2.6515	1.6946	1.0846	1.1114	6.72409	2.11992e-10	2.22604e-09	5.87347	4.83468e-08	2.72042e-07	4.54269	7.58124e-14	1.46124e-12	3.68457	1.62588e-08	1.50987e-07	up	3D	3040757	3042971	-	TraesCS3D02G008900	--	--	--	transcription factor bHLH168-like [Triticum aestivum]	BH162_ARATH RecName: Full=Transcription factor bHLH162; AltName: Full=Basic helix-loop-helix protein 162; Short=AtbHLH162 {ECO:0000303|PubMed:14600211}; Short=bHLH 162; AltName: Full=bHLH transcription factor bHLH162;	A0A3B6GJK9_WHEAT RecName: Full=BHLH domain-containing protein {ECO:0000259|PROSITE:PS50888};	--	GO:0090575,RNA polymerase II transcription regulator complex; GO:0003700,DNA-binding transcription factor activity; GO:0000981,DNA-binding transcription factor activity, RNA polymerase II-specific; GO:0046983,protein dimerization activity; GO:0000977,RNA polymerase II transcription regulatory region sequence-specific DNA binding; GO:0050832,defense response to fungus; GO:0006357,regulation of tra…	PF00010.29:Helix-loop-helix DNA-binding domain
novel.4962	0	0	0	0	0	0	2.1191	1.6035	1.4182	1.2948	1.6762	1.2339	8.84964	2.4322e-13	3.56995e-12	8.55649	1.30701e-12	1.18112e-11	8.67276	1.08738e-12	1.85854e-11	8.37229	6.07485e-12	8.1899e-11	up	2B	639962498	639964488	-	--	--	K22312 hydroxyjasmonate sulfotransferase [EC:2.8.2.39] | (RefSeq) cytosolic sulfotransferase 8-like (A)	--	cytosolic sulfotransferase 8-like [Triticum dicoccoides]	SOT8_ARATH RecName: Full=Cytosolic sulfotransferase 8; Short=AtSOT8; EC=2.8.2.-; AltName: Full=Sulfotransferase 4b; Short=AtST4b;	A0A446MMN9_TRITD RecName: Full=Sulfotransferase {ECO:0000256|RuleBase:RU361155}; EC=2.8.2.- {ECO:0000256|RuleBase:RU361155};	Sulfotransferase	GO:0005737,cytoplasm; GO:0008146,sulfotransferase activity; GO:0009735,response to cytokinin; GO:0051923,sulfation; GO:0003674,molecular_function; GO:0003824,catalytic activity; GO:0016740,transferase activity; GO:0016782,transferase activity, transferring sulfur-containing groups; GO:0008150,biological_process; GO:0009719,response to endogenous stimulus; GO:0009725,response to hormone; GO:001003…	PF00685.30:Sulfotransferase domain
novel.14037	0	0	0.043	0.1044	0	0.0492	1.1807	2.1234	1.9277	2.4639	2.4102	2.5065	6.66708	8.74738e-08	6.85773e-07	7.15421	3.60177e-09	2.25996e-08	5.02216	1.40498e-07	1.25616e-06	5.50052	1.00057e-09	1.04966e-08	up	5B	483214883	483215719	-	--	--	--	--	--	--	--	--	--	--
novel.1459	0.0174	0	0	0.0537	0	0.0337	1.0121	1.2405	1.4271	1.2784	1.0713	1.1987	7.70146	2.00134e-10	2.10942e-09	7.64113	2.15184e-10	1.5471e-09	5.31941	1.71172e-13	3.18873e-12	5.25215	1.25818e-13	2.03325e-12	up	1B	306664892	306667682	-	--	--	--	--	uncharacterized protein LOC125545293 isoform X2 [Triticum urartu]	--	A0A453K1L7_AEGTS SubName: Full=Uncharacterized protein {ECO:0000313|EnsemblPlants:AET5Gv20261400.16};	--	--	--
TraesCS5B02G299700	0	0	0	0.7817	1.0342	0.4463	6.328	6.3005	5.1107	6.3277	6.8072	7.2004	10.5274	7.87318e-19	1.89285e-17	10.718	1.43714e-19	2.35475e-18	2.99028	4.29634e-36	3.15351e-34	3.17813	3.14424e-49	2.67448e-47	up	5B	483946571	483953877	+	TraesCS5B02G299700	--	K01755 argininosuccinate lyase [EC:4.3.2.1] | (RefSeq) argininosuccinate lyase, chloroplastic-like isoform X1 (A)	ko00220: Arginine biosynthesis; ko00250: Alanine, aspartate and glutamate metabolism; ko01100: Metabolic pathways; ko01110: Biosynthesis of secondary metabolites; ko01230: Biosynthesis of amino acids	argininosuccinate lyase, chloroplastic-like [Triticum dicoccoides]	ARLY_ARATH RecName: Full=Argininosuccinate lyase, chloroplastic; EC=4.3.2.1; AltName: Full=Arginosuccinase; Flags: Precursor;	A0A3B6LNU2_WHEAT SubName: Full=Uncharacterized protein {ECO:0000313|EnsemblPlants:TraesCS5B02G299700.1};	Argininosuccinate lyase	GO:0009507,chloroplast; GO:0009570,chloroplast stroma; GO:0005829,cytosol; GO:0004056,argininosuccinate lyase activity; GO:0042450,arginine biosynthetic process via ornithine; GO:0003674,molecular_function; GO:0003824,catalytic activity; GO:0016829,lyase activity; GO:0016840,carbon-nitrogen lyase activity; GO:0016842,amidine-lyase activity; GO:0006082,organic acid metabolic process; GO:0006520,ce…	PF17522.5:Family of unknown function (DUF5446)
novel.6906	0	0	0	0	0	0	1.8611	2.4173	2.8659	2.1463	2.7438	2.7032	8.41993	4.71728e-12	5.94148e-11	8.50147	1.82221e-12	1.6221e-11	8.24234	2.11548e-11	3.0493e-10	8.31762	8.44629e-12	1.12169e-10	up	3A	502780809	502784224	+	--	--	K07936 GTP-binding nuclear protein Ran | (RefSeq) GTP-binding nuclear protein Ran-3 (A)	ko03008: Ribosome biogenesis in eukaryotes; ko03013: Nucleocytoplasmic transport; ko03250: Viral life cycle - HIV-1	uncharacterized protein LOC125544633 isoform X2 [Triticum urartu]	RAN3_ORYSI RecName: Full=GTP-binding nuclear protein Ran-3; Short=OsRan3; AltName: Full=Ras-related nuclear protein 3;	A0A453S9T2_AEGTS RecName: Full=GTP-binding nuclear protein {ECO:0000256|RuleBase:RU363057};	GTPase Ran/TC4/GSP1 (nuclear protein transport pathway), small G protein superfamily	GO:0005634,nucleus; GO:0005525,GTP binding; GO:0003924,GTPase activity; GO:0006913,nucleocytoplasmic transport; GO:0015031,protein transport; GO:0000166,nucleotide binding; GO:0001882,nucleoside binding; GO:0001883,purine nucleoside binding; GO:0003674,molecular_function; GO:0005488,binding; GO:0017076,purine nucleotide binding; GO:0019001,guanyl nucleotide binding; GO:0032549,ribonucleoside bind…	--
TraesCS5D02G119700	2.6549	2.0147	2.7796	2.486	3.6316	4.3495	23.2794	23.4579	20.0739	29.4886	26.8967	30.5965	3.1605	1.38847e-75	2.10457e-73	3.53327	1.36422e-114	2.37205e-112	2.66697	1.31946e-47	1.36218e-45	3.03385	1.15119e-76	1.8243e-74	up	5D	166628133	166634916	-	TraesCS5D02G119700	AP complex subunit sigma [Source:UniProtKB/TrEMBL%3BAcc:A0A341VX98]	K11827 AP-2 complex subunit sigma-1 | (RefSeq) AP-2 complex subunit sigma-like (A)	ko04144: Endocytosis	AP-2 complex subunit sigma-like [Triticum aestivum]	AP2S_ARATH RecName: Full=AP-2 complex subunit sigma; AltName: Full=Adaptor AP-2 17 kDa protein; AltName: Full=Adaptor-related protein complex 2 subunit sigma; AltName: Full=Clathrin assembly protein 2 small chain; AltName: Full=Clathrin coat assembly protein AP17; AltName: Full=Clathrin coat-associated protein AP17; AltName: Full=Sigma2-adaptin;	I1ITM1_BRADI RecName: Full=AP complex subunit sigma {ECO:0000256|PIRNR:PIRNR015588};	Clathrin adaptor complex, small subunit	GO:0030122,AP-2 adaptor complex; GO:0043231,intracellular membrane-bounded organelle; GO:0005634,nucleus; GO:0035615,clathrin adaptor activity; GO:0072583,clathrin-dependent endocytosis; GO:0015031,protein transport; GO:0016192,vesicle-mediated transport; GO:0003674,molecular_function; GO:0005488,binding; GO:0005515,protein binding; GO:0030276,clathrin binding; GO:0030674,protein-macromolecule ad…	PF01217.23:Clathrin adaptor complex small chain
TraesCS6B02G015300	0.5132	0.3656	0.6194	0.2631	1.0202	0.4958	2.3879	3.0307	2.3352	4.3435	4.0509	3.991	2.36352	1.76179e-12	2.32635e-11	3.02821	9.7897e-27	2.47171e-25	2.15017	4.17864e-08	3.9903e-07	2.82076	2.97569e-18	7.30264e-17	up	6B	9079286	9081397	+	TraesCS6B02G015300	Bidirectional sugar transporter SWEET [Source:UniProtKB/TrEMBL%3BAcc:A0A1D6AWP1]	K15382 solute carrier family 50 (sugar transporter) | (RefSeq) bidirectional sugar transporter SWEET14-like (A)	--	bidirectional sugar transporter SWEET14-like [Triticum aestivum]	SWT14_ORYSI RecName: Full=Bidirectional sugar transporter SWEET14; Short=OsSWEET14;	A0A3B6PEI7_WHEAT RecName: Full=Bidirectional sugar transporter SWEET {ECO:0000256|RuleBase:RU910715};	Multitransmembrane protein	GO:0005887,integral component of plasma membrane; GO:0008515,sucrose transmembrane transporter activity; GO:0051119,sugar transmembrane transporter activity; GO:0003674,molecular_function; GO:0005215,transporter activity; GO:0008509,anion transmembrane transporter activity; GO:0015075,ion transmembrane transporter activity; GO:0015144,carbohydrate transmembrane transporter activity; GO:0015154,di…	PF03083.19:Sugar efflux transporter for intercellular exchange
TraesCS6B02G242400	0.1733	0.1729	0.1098	0.1333	0.1311	0.1675	3.654	4.0848	4.2899	2.8571	2.7997	3.6787	4.7441	9.20535e-42	5.91549e-40	4.37049	8.71652e-35	3.03118e-33	4.78449	1.20292e-35	8.67562e-34	4.40546	2.17799e-29	9.931e-28	up	6B	430188435	430197779	+	TraesCS6B02G242400	--	--	--	hypothetical protein CFC21_088303 [Triticum aestivum]	--	A0A3B6PM74_WHEAT SubName: Full=Uncharacterized protein {ECO:0000313|EnsemblPlants:TraesCS6B02G242400.1};	--	--	PF07893.16:Protein of unknown function (DUF1668)
TraesCS7A02G508900	0	0	0	0.0284	0	0.0134	0.6419	0.7162	0.8337	0.4671	0.6633	0.6007	8.25033	1.34416e-11	1.61611e-10	7.90465	9.50278e-11	7.10083e-10	5.64153	5.5196e-10	6.68023e-09	5.28956	7.26652e-09	6.96641e-08	up	7A	696709820	696713912	+	TraesCS7A02G508900	--	K17662 cytochrome b pre-mRNA-processing protein 3 | (RefSeq) ubiquinol-cytochrome-c reductase complex assembly factor 1-like (A)	--	hypothetical protein CFC21_100242 [Triticum aestivum]	--	A0A3B6RRN9_WHEAT SubName: Full=Uncharacterized protein {ECO:0000313|EnsemblPlants:TraesCS7A02G508900.1};	--	--	--
TraesCS2B02G217000	0	0	0	0.0772	0.4101	0.1455	5.6796	4.5396	5.7388	4.9904	4.0518	4.8326	9.66792	5.94916e-16	1.12407e-14	9.46004	2.19297e-15	2.56969e-14	4.72049	6.49295e-27	3.30188e-25	4.50698	3.52091e-25	1.3362e-23	up	2B	204776777	204778513	+	TraesCS2B02G217000	--	--	--	hypothetical protein CFC21_022716 [Triticum aestivum]	--	A0A3B6C3A5_WHEAT SubName: Full=Uncharacterized protein {ECO:0000313|EnsemblPlants:TraesCS2B02G217000.1};	--	GO:0030598,rRNA N-glycosylase activity; GO:0017148,negative regulation of translation; GO:0003674,molecular_function; GO:0003824,catalytic activity; GO:0016787,hydrolase activity; GO:0016798,hydrolase activity, acting on glycosyl bonds; GO:0016799,hydrolase activity, hydrolyzing N-glycosyl compounds; GO:0030597,RNA glycosylase activity; GO:0140098,catalytic activity, acting on RNA; GO:0140102,cat…	--
novel.8292	0	0	0	0.1354	0.3196	0	5.5393	5.2048	4.5482	2.2718	3.2435	2.953	8.79743	3.08007e-13	4.46877e-12	7.93998	7.61228e-11	5.74694e-10	5.17095	4.8189e-15	1.0479e-13	4.3009	5.93446e-10	6.39403e-09	up	3B	648409436	648411273	+	--	--	--	--	--	--	--	--	--	--
TraesCS5B02G023900	0	0	0	0.0447	0	0	1.6526	1.734	1.3317	4.2473	4.7773	4.8148	8.70156	6.22183e-13	8.7274e-12	10.2474	5.84206e-18	8.45295e-17	6.674	4.17715e-10	5.15761e-09	8.21265	2.04422e-15	3.93339e-14	up	5B	22037133	22045539	+	TraesCS5B02G023900	--	K09553 stress-induced-phosphoprotein 1 | (RefSeq) hsp70-Hsp90 organizing protein-like (A)	--	ankyrin-3-like [Triticum dicoccoides]	HSOP_WHEAT RecName: Full=Hsp70-Hsp90 organizing protein; Short=TaHop;	A0A3B6LDW7_WHEAT SubName: Full=Uncharacterized protein {ECO:0000313|EnsemblPlants:TraesCS5B02G023900.1};	Molecular co-chaperone STI1	GO:0005737,cytoplasm; GO:0005634,nucleus; GO:0030544,Hsp70 protein binding; GO:0051879,Hsp90 protein binding; GO:0070678,preprotein binding; GO:0051131,chaperone-mediated protein complex assembly; GO:0006457,protein folding; GO:0003674,molecular_function; GO:0005488,binding; GO:0005515,protein binding; GO:0031072,heat shock protein binding; GO:0008150,biological_process; GO:0009987,cellular proce…	PF12796.10:Ankyrin repeats (3 copies)
novel.3602	0	0	0	0.2824	0.1666	0.133	2.0274	2.3053	2.8055	1.3158	1.9457	1.636	9.22353	1.60751e-14	2.65015e-13	8.67512	6.08836e-13	5.67316e-12	3.60949	5.44947e-20	1.80778e-18	3.05448	9.24173e-14	1.51748e-12	up	2A	546776179	546779597	-	--	--	--	--	uncharacterized protein LOC109741407 isoform X5 [Aegilops tauschii subsp. strangulata]	--	M7ZL92_TRIUA SubName: Full=Uncharacterized protein {ECO:0000313|EMBL:EMS63998.1, ECO:0000313|EnsemblPlants:TRIUR3_02045-P1};	--	--	--
TraesCS7B02G449900	0	0	0	0	0	0	1.8129	2.3283	2.3359	1.9978	1.8576	1.4756	9.83533	1.71642e-16	3.40256e-15	9.54733	1.22903e-15	1.47133e-14	9.65768	7.80916e-16	1.8387e-14	9.3636	5.7729e-15	1.06382e-13	up	7B	712071097	712074766	+	TraesCS7B02G449900	--	K13457 disease resistance protein RPM1 | (RefSeq) disease resistance protein RPM1-like (A)	ko04626: Plant-pathogen interaction	putative disease resistance protein At1g50180 isoform X1 [Triticum aestivum]	DRL4_ARATH RecName: Full=Putative disease resistance protein At1g50180;	A0A3B6SPH5_WHEAT SubName: Full=Uncharacterized protein {ECO:0000313|EnsemblPlants:TraesCS7B02G449900.1};	Apoptotic ATPase	GO:0009506,plasmodesma; GO:0043531,ADP binding; GO:0005524,ATP binding; GO:0006952,defense response; GO:0051707,response to other organism; GO:0000166,nucleotide binding; GO:0003674,molecular_function; GO:0005488,binding; GO:0017076,purine nucleotide binding; GO:0030554,adenyl nucleotide binding; GO:0032553,ribonucleotide binding; GO:0032555,purine ribonucleotide binding; GO:0032559,adenyl ribonu…	PF00931.25:NB-ARC domain
novel.13298	0.0521	0.052	0.022	0.1069	0.0525	0	0.9533	1.0067	0.5234	1.0513	1.2341	1.1314	4.33431	5.05653e-21	1.41792e-19	4.79265	2.89381e-31	8.88082e-30	3.95943	0.000204527	0.00113457	4.40936	6.27339e-06	4.43089e-05	up	5B	13828205	13833108	+	--	--	--	--	hypothetical protein DAI22_07g128250 [Oryza sativa Japonica Group]	--	A0A0V0HN47_SOLCH SubName: Full=Putative ovule protein {ECO:0000313|EMBL:JAP20998.1}; Flags: Fragment;	--	--	--
novel.16444	0	0	0	0.1572	0.1546	0.1234	1.5505	2.7049	1.8038	3.0114	3.1076	3.1462	8.83476	3.17409e-13	4.59546e-12	9.43831	2.43044e-15	2.83711e-14	3.80309	1.32848e-15	3.0637e-14	4.402	6.35622e-26	2.51493e-24	up	6B	247377890	247381376	+	--	--	--	--	uncharacterized protein LOC123139137 [Triticum aestivum]	--	--	--	--	--
TraesCS1D02G365100	0.0666	0.2656	0.0375	0.3414	0.4566	0.4075	2.357	2.3154	3.3631	3.6482	3.4782	3.5386	4.46869	4.51722e-11	5.1425e-10	4.87713	6.9758e-18	1.00319e-16	2.73709	2.95905e-18	8.6292e-17	3.13444	3.07474e-31	1.50253e-29	up	1D	445588313	445590837	+	TraesCS1D02G365100	--	K01179 endoglucanase [EC:3.2.1.4] | (RefSeq) endoglucanase 3 (A)	ko00500: Starch and sucrose metabolism; ko01100: Metabolic pathways	endoglucanase 3 [Triticum aestivum]	GUN3_ORYSJ RecName: Full=Endoglucanase 3; EC=3.2.1.4; AltName: Full=Endo-1,4-beta glucanase 3; AltName: Full=OsGLU8; Flags: Precursor;	A0A3B6A046_WHEAT RecName: Full=Endoglucanase {ECO:0000256|RuleBase:RU361166}; EC=3.2.1.4 {ECO:0000256|RuleBase:RU361166};	--	GO:0005576,extracellular region; GO:0008810,cellulase activity; GO:0071555,cell wall organization; GO:0030245,cellulose catabolic process; GO:0003674,molecular_function; GO:0003824,catalytic activity; GO:0004553,hydrolase activity, hydrolyzing O-glycosyl compounds; GO:0016787,hydrolase activity; GO:0016798,hydrolase activity, acting on glycosyl bonds; GO:0008150,biological_process; GO:0009987,cel…	PF00759.22:Glycosyl hydrolase family 9
novel.4936	0	0	0	0	0	0	2.8783	2.4411	3.1382	2.1252	1.9248	2.3338	9.52172	1.74892e-15	3.15845e-14	9.10979	2.65429e-14	2.82299e-13	9.34475	7.83927e-15	1.6723e-13	8.92653	1.22633e-13	1.98544e-12	up	2B	621182222	621193377	+	--	--	K20600 mitogen-activated protein kinase 4 [EC:2.7.11.24] | (RefSeq) mitogen-activated protein kinase 2-like isoform X1 (A)	ko04016: MAPK signaling pathway - plant; ko04626: Plant-pathogen interaction	unnamed protein product [Triticum turgidum subsp. durum]	POLX_TOBAC RecName: Full=Retrovirus-related Pol polyprotein from transposon TNT 1-94; Includes: RecName: Full=Protease; EC=3.4.23.-; Includes: RecName: Full=Reverse transcriptase; EC=2.7.7.49; Includes: RecName: Full=Endonuclease;	A0A446P200_TRITD SubName: Full=Uncharacterized protein {ECO:0000313|EMBL:VAH68362.1};	FOG: Transposon-encoded proteins with TYA, reverse transcriptase, integrase domains in various combinations	GO:0004190,aspartic-type endopeptidase activity; GO:0004519,endonuclease activity; GO:0003676,nucleic acid binding; GO:0003964,RNA-directed DNA polymerase activity; GO:0008270,zinc ion binding; GO:0015074,DNA integration; GO:0006508,proteolysis; GO:0003674,molecular_function; GO:0003824,catalytic activity; GO:0004175,endopeptidase activity; GO:0008233,peptidase activity; GO:0016787,hydrolase acti…	PF07727.17:Reverse transcriptase (RNA-dependent DNA polymerase)
TraesCS3A02G150600	0.4571	0.2279	0.4103	0.1758	0	0.1104	2.7022	3.0462	2.5824	2.5297	2.4555	2.4438	2.92319	2.43257e-20	6.55605e-19	2.75042	1.45473e-19	2.3823e-18	4.78982	2.12901e-19	6.76462e-18	4.61044	1.58666e-18	3.98471e-17	up	3A	137609236	137611992	-	TraesCS3A02G150600	3-methyl-2-oxobutanoate hydroxymethyltransferase [Source:UniProtKB/TrEMBL%3BAcc:A0A1D5VHS1]	K00606 3-methyl-2-oxobutanoate hydroxymethyltransferase [EC:2.1.2.11] | (RefSeq) 3-methyl-2-oxobutanoate hydroxymethyltransferase 1, mitochondrial-like (A)	ko00770: Pantothenate and CoA biosynthesis; ko01100: Metabolic pathways; ko01110: Biosynthesis of secondary metabolites; ko01240: Biosynthesis of cofactors	unnamed protein product [Triticum turgidum subsp. durum]	PANB1_ORYSJ RecName: Full=3-methyl-2-oxobutanoate hydroxymethyltransferase 1, mitochondrial; EC=2.1.2.11; AltName: Full=Ketopantoate hydroxymethyltransferase 1; Flags: Precursor;	A0A446NBJ4_TRITD RecName: Full=3-methyl-2-oxobutanoate hydroxymethyltransferase {ECO:0000256|ARBA:ARBA00012618, ECO:0000256|RuleBase:RU362100}; EC=2.1.2.11 {ECO:0000256|ARBA:ARBA00012618, ECO:0000256|RuleBase:RU362100};	Ketopantoate hydroxymethyltransferase	GO:0005739,mitochondrion; GO:0003864,3-methyl-2-oxobutanoate hydroxymethyltransferase activity; GO:0000287,magnesium ion binding; GO:0015940,pantothenate biosynthetic process; GO:0003674,molecular_function; GO:0003824,catalytic activity; GO:0016740,transferase activity; GO:0016741,transferase activity, transferring one-carbon groups; GO:0016742,hydroxymethyl-, formyl- and related transferase acti…	PF02548.18:Ketopantoate hydroxymethyltransferase
novel.4934	0	0	0	0	0	0	1.5318	1.811	1.923	1.3109	1.3833	1.4048	9.84552	1.5378e-16	3.06127e-15	9.47725	1.83958e-15	2.16926e-14	9.66799	6.97653e-16	1.65147e-14	9.29362	8.54008e-15	1.54771e-13	up	2B	616940610	616947540	-	--	--	--	--	hypothetical protein CFC21_103257 [Triticum aestivum]	--	A0A453QPS0_AEGTS SubName: Full=Uncharacterized protein {ECO:0000313|EnsemblPlants:AET7Gv20269600.20};	--	--	--
novel.3603	0	0	0	0.0471	0	0.1332	1.7221	1.7042	1.068	1.4343	1.3702	1.608	7.55478	1.42949e-09	1.36112e-08	7.52076	9.8263e-10	6.53362e-09	4.54243	1.41945e-07	1.26836e-06	4.49929	7.22311e-08	6.27626e-07	up	2A	546779936	546780959	-	--	--	--	--	--	--	--	--	--	--
TraesCS3A02G150500	0	0	0	0	0	0	3.3279	3.9128	3.5411	3.424	3.0891	3.412	10.1473	1.48024e-17	3.22677e-16	10.02	3.29258e-17	4.49093e-16	9.96969	6.7785e-17	1.75095e-15	9.8366	1.55643e-16	3.31895e-15	up	3A	137600605	137609219	+	TraesCS3A02G150500	--	--	--	uncharacterized protein LOC123060759 [Triticum aestivum]	--	A0A446NBD3_TRITD SubName: Full=Uncharacterized protein {ECO:0000313|EMBL:VAH59189.1};	--	GO:0009507,chloroplast; GO:0015031,protein transport; GO:0006810,transport; GO:0006811,ion transport; GO:0006820,anion transport; GO:0008104,protein localization; GO:0008150,biological_process; GO:0015833,peptide transport; GO:0033036,macromolecule localization; GO:0042886,amide transport; GO:0045184,establishment of protein localization; GO:0051179,localization; GO:0051234,establishment of local…	PF04278.15:Tic22-like family
TraesCS3B02G252700	0.0514	0.0513	0.058	0.1407	0	0.0663	1.3925	1.007	1.2696	0.9613	0.9124	0.989	4.50717	1.85193e-17	3.99047e-16	4.14456	2.81229e-15	3.26856e-14	4.08266	1.60241e-14	3.30527e-13	3.71294	2.41069e-12	3.38313e-11	up	3B	405817423	405826808	+	TraesCS3B02G252700	--	K13179 ATP-dependent RNA helicase DDX18/HAS1 [EC:3.6.4.13] | (RefSeq) DEAD-box ATP-dependent RNA helicase 27-like (A)	--	DEAD-box ATP-dependent RNA helicase 26-like isoform X2 [Triticum aestivum]	RH26_ORYSJ RecName: Full=DEAD-box ATP-dependent RNA helicase 26; EC=3.6.4.13;	A0A453F2B3_AEGTS SubName: Full=Uncharacterized protein {ECO:0000313|EnsemblPlants:AET3Gv20547900.14};	ATP-dependent RNA helicase pitchoune	GO:0005524,ATP binding; GO:0016887,ATPase activity; GO:0003723,RNA binding; GO:0003724,RNA helicase activity; GO:0000166,nucleotide binding; GO:0003674,molecular_function; GO:0005488,binding; GO:0017076,purine nucleotide binding; GO:0030554,adenyl nucleotide binding; GO:0032553,ribonucleotide binding; GO:0032555,purine ribonucleotide binding; GO:0032559,adenyl ribonucleotide binding; GO:0035639,p…	PF00270.32:DEAD/DEAH box helicase
TraesCS3D02G526200	0.1324	0.165	0.2237	0.4073	0.9611	1.6947	12.1086	10.4338	16.1267	12.9668	14.6879	13.5554	6.19321	5.9519e-59	6.15039e-57	6.27905	3.79253e-66	3.01917e-64	3.65016	1.18599e-11	1.77715e-10	3.72815	3.34558e-13	5.15911e-12	up	3D	605034207	605035615	+	TraesCS3D02G526200	--	--	--	uncharacterized protein LOC109786178 [Aegilops tauschii subsp. strangulata]	--	M8BKX5_AEGTA SubName: Full=Uncharacterized protein {ECO:0000313|EMBL:EMT22609.1, ECO:0000313|EnsemblPlants:EMT22609};	--	--	PF06830.14:Root cap
novel.19938	0	0	0	0.254	0	0.0399	3.3516	3.54	4.4416	4.3385	5.0921	4.6274	9.04331	5.74028e-14	8.96062e-13	9.34875	4.78723e-15	5.44433e-14	5.21246	3.71259e-17	9.85808e-16	5.5096	1.63434e-20	4.72564e-19	up	7B	611296033	611297064	-	--	--	--	--	--	--	--	--	--	--
novel.18972	0	0	0	0	0	0	3.228	4.6818	3.1142	3.1111	2.4853	3.9267	7.87443	1.79413e-10	1.90175e-09	7.65244	4.92148e-10	3.38682e-09	7.69638	8.06654e-10	9.54563e-09	7.46956	2.29791e-09	2.31748e-08	up	7A	735838155	735838625	.	--	--	--	--	uncharacterized protein LOC123165764 isoform X2 [Triticum aestivum]	ALPL_ARATH RecName: Full=Protein ALP1-like {ECO:0000305}; EC=3.1.-.-;	A0A453TE52_AEGTS SubName: Full=Uncharacterized protein {ECO:0000313|EnsemblPlants:AET7Gv21360400.13};	Predicted transposase	GO:0000118,histone deacetylase complex; GO:0046872,metal ion binding; GO:0004518,nuclease activity; GO:0003674,molecular_function; GO:0005488,binding; GO:0043167,ion binding; GO:0043169,cation binding; GO:0003824,catalytic activity; GO:0016787,hydrolase activity; GO:0016788,hydrolase activity, acting on ester bonds; GO:0005575,cellular_component; GO:0005622,intracellular anatomical structure; GO:…	PF13359.9:DDE superfamily endonuclease
TraesCS5A02G000200	0.3159	0.2801	0.3559	0.324	0.4672	0.2713	1.989	2.2511	2.493	2.7057	2.1037	2.5136	2.81823	1.55822e-25	5.54371e-24	2.93094	7.75886e-31	2.34131e-29	2.6785	1.3652e-19	4.40115e-18	2.78731	1.67506e-23	5.77449e-22	up	5A	20226	23967	+	TraesCS5A02G000200	--	--	--	protein NARROW LEAF 1-like [Triticum aestivum]	NAL1_ORYSJ RecName: Full=Protein NARROW LEAF 1 {ECO:0000303|PubMed:18562767}; AltName: Full=Protein GREEN FOR PHOTOSYNTHESIS {ECO:0000303|PubMed:23985993}; AltName: Full=Protein QUANTITATIVE TRAIT LOCUS FOR FLAG LEAF WIDTH 4 {ECO:0000305}; Short=qFLW4 {ECO:0000303|PubMed:22179305}; AltName: Full=Protein SPIKELET NUMBER {ECO:0000303|PubMed:24297875};	A0A3B6K935_WHEAT SubName: Full=Uncharacterized protein {ECO:0000313|EnsemblPlants:TraesCS5A02G000200.1};	--	GO:0005737,cytoplasm; GO:0005654,nucleoplasm; GO:0080006,internode patterning; GO:0010305,leaf vascular tissue pattern formation; GO:2000024,regulation of leaf development; GO:0010222,stem vascular tissue pattern formation; GO:0007275,multicellular organism development; GO:0007389,pattern specification process; GO:0008150,biological_process; GO:0032501,multicellular organismal process; GO:0032502…	PF08192.14:Peptidase family S64
novel.13040	0	0	0	0.1223	0	0	1.5161	1.0364	0.6928	1.1204	0.7843	0.734	7.70728	6.69954e-10	6.63298e-09	7.40301	2.28755e-09	1.46362e-08	4.68461	6.93787e-08	6.4632e-07	4.37358	3.30633e-07	2.6882e-06	up	5A	582541603	582543031	.	--	--	--	--	hypothetical protein D1007_12349 [Hordeum vulgare]	--	A0A453RSR4_AEGTS SubName: Full=Uncharacterized protein {ECO:0000313|EnsemblPlants:AET7Gv20681200.2};	--	GO:0016021,integral component of membrane; GO:0005575,cellular_component; GO:0016020,membrane; GO:0031224,intrinsic component of membrane; GO:0110165,cellular anatomical entity	--
novel.16794	0	0	0	0.0526	0.3101	0.1981	2.0125	1.0694	1.4121	1.6	1.4386	1.4948	7.393	4.23353e-09	3.8194e-08	7.40224	2.01586e-09	1.29614e-08	3.02793	5.06688e-06	3.66673e-05	3.03301	9.05565e-07	7.06211e-06	up	6B	483072431	483073261	-	--	--	K10739 replication factor A2 | (RefSeq) replication protein A 32 kDa subunit B-like isoform X1 (A)	ko03030: DNA replication; ko03420: Nucleotide excision repair; ko03430: Mismatch repair; ko03440: Homologous recombination	replication protein A 32 kDa subunit B-like isoform X2 [Triticum aestivum]	--	A0A3B6ARS0_WHEAT SubName: Full=Uncharacterized protein {ECO:0000313|EnsemblPlants:TraesCS2A02G077200.1};	--	GO:0000781,chromosome, telomeric region; GO:0005662,DNA replication factor A complex; GO:0005634,nucleus; GO:0035861,site of double-strand break; GO:0003697,single-stranded DNA binding; GO:0006260,DNA replication; GO:0000724,double-strand break repair via homologous recombination; GO:0006289,nucleotide-excision repair; GO:0003674,molecular_function; GO:0003676,nucleic acid binding; GO:0003677,DNA…	--
TraesCS3B02G238400	0.0457	0.0683	0.1736	0.0936	0.0276	0.1544	1.874	1.6227	2.0241	2.065	1.8552	2.0563	4.20931	1.18745e-19	3.04088e-18	4.31535	1.79207e-22	3.58987e-21	4.25842	8.11243e-17	2.08158e-15	4.35784	5.44814e-19	1.42544e-17	up	3B	373622849	373625713	-	TraesCS3B02G238400	--	K14684 solute carrier family 25 (mitochondrial phosphate transporter), member 23/24/25/41 | (RefSeq) mitochondrial adenine nucleotide transporter ADNT1-like (A)	--	mitochondrial carrier protein CoAc1 isoform X1 [Triticum aestivum]	COAC1_MAIZE RecName: Full=Mitochondrial carrier protein CoAc1 {ECO:0000305}; AltName: Full=Mitochondrial carrier family protein 2 {ECO:0000305}; AltName: Full=Mitochondrial coenzyme A transporter CoAc1 {ECO:0000305}; AltName: Full=ZmCoAc1 {ECO:0000303|PubMed:23590975};	M8C402_AEGTA SubName: Full=Graves disease carrier protein-like protein {ECO:0000313|EMBL:EMT09863.1, ECO:0000313|EnsemblPlants:EMT09863};	Mitochondrial solute carrier protein	GO:0016021,integral component of membrane; GO:0005743,mitochondrial inner membrane; GO:0015228,coenzyme A transmembrane transporter activity; GO:1990559,mitochondrial coenzyme A transmembrane transport; GO:0000295,adenine nucleotide transmembrane transporter activity; GO:0003674,molecular_function; GO:0005215,transporter activity; GO:0005346,purine ribonucleotide transmembrane transporter activit…	PF00153.30:Mitochondrial carrier protein
novel.19944	0	0	0.0294	0.0714	0.0421	0.0336	3.478	3.4687	3.5651	1.4632	1.5057	2.4357	8.21916	7.22685e-12	8.94526e-11	7.25186	2.58485e-09	1.64527e-08	6.15222	1.01582e-15	2.36384e-14	5.17897	1.15432e-10	1.34791e-09	up	7B	614552983	614556392	+	--	--	K21777 G2/mitotic-specific cyclin-B, other | (RefSeq) cyclin-B1-1-like isoform X1 (A)	--	uncharacterized protein LOC123163070 [Triticum aestivum]	--	M7YBU2_TRIUA SubName: Full=Uncharacterized protein {ECO:0000313|EMBL:EMS47653.1, ECO:0000313|EnsemblPlants:TRIUR3_09528-P1};	--	GO:0016021,integral component of membrane; GO:0005575,cellular_component; GO:0016020,membrane; GO:0031224,intrinsic component of membrane; GO:0110165,cellular anatomical entity	--
novel.4705	0	0	0	0	0	0.0132	2.2594	2.4193	2.1798	2.2808	2.372	2.7084	9.91959	8.30254e-17	1.6932e-15	10.0145	3.53162e-17	4.80052e-16	8.78034	2.09901e-13	3.87281e-12	8.86924	1.0275e-13	1.67904e-12	up	2B	422029583	422032796	+	--	--	--	--	translation initiation factor IF-2-like [Triticum aestivum]	--	--	--	--	--
TraesCS1B02G030000	2.0662	1.8074	2.3182	2.3969	2.5207	1.6363	14.841	15.0232	13.0057	14.4363	13.5371	14.5868	2.78787	1.68632e-130	5.94461e-128	2.76982	8.32363e-157	2.50435e-154	2.71352	1.09695e-87	2.71974e-85	2.69147	6.05278e-102	1.41143e-99	up	1B	14843598	14847648	+	TraesCS1B02G030000	--	K20242 ecotropic viral integration site 5 protein | (RefSeq) EVI5-like protein (A)	--	growth hormone-regulated TBC protein 1-like [Triticum aestivum]	GAP22_ARATH RecName: Full=Rab GTPase-activating protein 22 {ECO:0000303|PubMed:16332933};	A0A452XL74_AEGTS RecName: Full=Rab-GAP TBC domain-containing protein {ECO:0000259|PROSITE:PS50086};	Ypt/Rab GTPase activating protein	GO:0005634,nucleus; GO:0005777,peroxisome; GO:0005096,GTPase activator activity; GO:0006952,defense response; GO:0003674,molecular_function; GO:0008047,enzyme activator activity; GO:0030234,enzyme regulator activity; GO:0030695,GTPase regulator activity; GO:0060589,nucleoside-triphosphatase regulator activity; GO:0098772,molecular function regulator; GO:0006950,response to stress; GO:0008150,biol…	PF00566.21:Rab-GTPase-TBC domain
novel.1436	0	0	0	0.0408	0	0	1.81	1.7824	1.8147	1.3682	2.0697	2.165	8.02915	5.54205e-11	6.26066e-10	8.07525	3.47188e-11	2.73096e-10	6.89009	2.72573e-08	2.66512e-07	6.92957	1.93467e-08	1.77886e-07	up	1B	289726360	289728479	+	--	--	--	--	protein FAR1-RELATED SEQUENCE 5-like [Triticum dicoccoides]	--	A0A446X5I7_TRITD RecName: Full=Protein FAR1-RELATED SEQUENCE {ECO:0000256|RuleBase:RU367018};	--	GO:0005634,nucleus; GO:0003676,nucleic acid binding; GO:0008270,zinc ion binding; GO:0006355,regulation of transcription, DNA-templated; GO:0003674,molecular_function; GO:0005488,binding; GO:0097159,organic cyclic compound binding; GO:1901363,heterocyclic compound binding; GO:0043167,ion binding; GO:0043169,cation binding; GO:0046872,metal ion binding; GO:0046914,transition metal ion binding; GO:…	PF14392.9:Zinc knuckle
TraesCS7B02G467200	11.3496	13.2105	13.0643	0.7394	0.9048	0.516	97.323	86.8104	103.71	59.8	58.0401	63.1347	2.93623	0	0	2.26002	1.22144e-264	9.4898e-262	7.07806	0	0	6.39644	1.25548e-277	1.67383e-274	up	7B	724841577	724843827	-	TraesCS7B02G467200	--	--	--	GDSL esterase/lipase At5g55050-like [Triticum aestivum]	GDL87_ARATH RecName: Full=GDSL esterase/lipase At5g55050; EC=3.1.1.-; AltName: Full=Extracellular lipase At5g55050; Flags: Precursor;	A0A3B6STV9_WHEAT SubName: Full=Uncharacterized protein {ECO:0000313|EnsemblPlants:TraesCS7B02G467200.1};	--	GO:0005576,extracellular region; GO:0009536,plastid; GO:0016298,lipase activity; GO:0016042,lipid catabolic process; GO:0003674,molecular_function; GO:0003824,catalytic activity; GO:0016787,hydrolase activity; GO:0016788,hydrolase activity, acting on ester bonds; GO:0006629,lipid metabolic process; GO:0008150,biological_process; GO:0008152,metabolic process; GO:0009056,catabolic process; GO:00442…	PF00657.25:GDSL-like Lipase/Acylhydrolase
novel.20803	0	0	0	0.0282	0	0	1.9152	2.2537	2.4636	1.9633	1.8985	2.1577	8.85608	2.09262e-13	3.09286e-12	8.70869	4.22609e-13	4.00911e-12	7.71678	2.14525e-10	2.74884e-09	7.5635	4.21557e-10	4.61995e-09	up	7D	325328181	325330981	+	--	--	K03260 translation initiation factor 4G | (RefSeq) zinc finger CCCH domain-containing protein 43-like isoform X1 (A)	--	L10-interacting MYB domain-containing protein-like [Hordeum vulgare subsp. vulgare]	LIMYB_ARATH RecName: Full=L10-interacting MYB domain-containing protein {ECO:0000303|PubMed:25707794};	A0A453PV08_AEGTS RecName: Full=Myb_DNA-bind_3 domain-containing protein {ECO:0000259|Pfam:PF12776};	--	GO:0005634,nucleus; GO:0005575,cellular_component; GO:0005622,intracellular anatomical structure; GO:0043226,organelle; GO:0043227,membrane-bounded organelle; GO:0043229,intracellular organelle; GO:0043231,intracellular membrane-bounded organelle; GO:0110165,cellular anatomical entity	PF12776.10:Myb/SANT-like DNA-binding domain
TraesCS1A02G268900	0.1105	0.0826	0.2334	0	0.0334	0	2.4649	1.2806	1.4744	1.3198	1.2598	1.8618	3.57465	5.39166e-14	8.44241e-13	3.33494	1.46679e-13	1.45512e-12	7.36318	2.4614e-09	2.75135e-08	7.11878	6.44889e-09	6.21168e-08	up	1A	463521478	463523392	-	TraesCS1A02G268900	--	--	--	uncharacterized protein LOC123148682 [Triticum aestivum]	--	A0A3B5Y2C6_WHEAT RecName: Full=AB hydrolase-1 domain-containing protein {ECO:0000259|Pfam:PF00561};	--	--	PF00561.23:alpha/beta hydrolase fold
TraesCS5A02G120000	0.4497	0.6523	0.4317	0.4821	0.3957	0.8689	7.7697	8.3544	8.1469	7.1354	7.4454	7.2322	3.99699	2.56089e-89	4.89115e-87	3.83681	9.21802e-87	1.07156e-84	3.76328	5.47744e-68	9.55242e-66	3.59558	3.22618e-65	4.00516e-63	up	5A	253605000	253608410	-	TraesCS5A02G120000	--	K00166 2-oxoisovalerate dehydrogenase E1 component alpha subunit [EC:1.2.4.4] | (RefSeq) 2-oxoisovalerate dehydrogenase subunit alpha 2, mitochondrial-like (A)	ko00280: Valine, leucine and isoleucine degradation; ko00640: Propanoate metabolism; ko01100: Metabolic pathways; ko01110: Biosynthesis of secondary metabolites	2-oxoisovalerate dehydrogenase subunit alpha 2, mitochondrial-like [Triticum dicoccoides]	ODBA2_ARATH RecName: Full=2-oxoisovalerate dehydrogenase subunit alpha 2, mitochondrial; EC=1.2.4.4; AltName: Full=Branched-chain alpha-keto acid dehydrogenase E1 component alpha chain; Short=BCKDE1A; Short=BCKDH E1-alpha; Flags: Precursor;	A0A3B6KF66_WHEAT RecName: Full=E1_dh domain-containing protein {ECO:0000259|Pfam:PF00676};	Branched chain alpha-keto acid dehydrogenase complex, alpha subunit	GO:0005947,mitochondrial alpha-ketoglutarate dehydrogenase complex; GO:0005739,mitochondrion; GO:0003863,3-methyl-2-oxobutanoate dehydrogenase (2-methylpropanoyl-transferring) activity; GO:0046872,metal ion binding; GO:0009083,branched-chain amino acid catabolic process; GO:0003674,molecular_function; GO:0003824,catalytic activity; GO:0016491,oxidoreductase activity; GO:0016624,oxidoreductase act…	PF00676.23:Dehydrogenase E1 component
TraesCS2A02G131900	4.9122	4.4293	4.4346	5.3826	5.4553	4.0958	20.4158	19.2899	20.7969	24.692	23.6859	21.1937	2.13816	3.66507e-43	2.43907e-41	2.33435	4.19779e-59	2.83446e-57	2.01908	8.32497e-31	5.03278e-29	2.20914	7.36506e-42	5.14447e-40	up	2A	79206556	79209094	-	TraesCS2A02G131900	--	--	--	uncharacterized protein LOC119353494 [Triticum dicoccoides]	--	A0A446KP06_TRITD SubName: Full=Uncharacterized protein {ECO:0000313|EMBL:VAH27098.1};	--	--	PF04961.15:Formiminotransferase-cyclodeaminase
TraesCSU02G015500	3.9755	5.3243	5.9501	2.7956	5.4976	4.6092	25.3396	28.7874	26.011	24.9646	24.9056	25.9847	2.38816	4.17802e-37	2.29925e-35	2.30093	3.74099e-39	1.49879e-37	2.64167	8.05279e-32	5.01157e-30	2.54976	1.01317e-32	5.1953e-31	up	Un	17494323	17494697	-	TraesCSU02G015500	--	--	--	hypothetical protein CFC21_022592 [Triticum aestivum]	--	A0A3B6U3E4_WHEAT SubName: Full=Uncharacterized protein {ECO:0000313|EnsemblPlants:TraesCSU02G015500.1.cds1};	--	--	--
TraesCS4A02G446800	0	0	0	0.2217	0.0491	0.0653	1.0371	1.2843	1.2332	0.9212	1.0667	0.9108	8.98257	8.45389e-14	1.30382e-12	8.68181	5.16111e-13	4.84964e-12	3.37628	1.29991e-15	3.00453e-14	3.06941	2.95309e-13	4.59662e-12	up	4A	714191210	714195148	-	TraesCS4A02G446800	--	--	--	uncharacterized protein LOC123088342 [Triticum aestivum]	--	A0A3B6I420_WHEAT SubName: Full=Uncharacterized protein {ECO:0000313|EnsemblPlants:TraesCS4A02G446800.1};	--	GO:0016021,integral component of membrane; GO:0005575,cellular_component; GO:0016020,membrane; GO:0031224,intrinsic component of membrane; GO:0110165,cellular anatomical entity	PF01609.24:Transposase DDE domain
TraesCS2B02G569800	0	0	0	0.6676	0.2251	0.0899	4.0665	4.4195	4.4436	5.8951	7.2324	6.6901	9.06192	4.60915e-14	7.26195e-13	9.67216	4.63e-16	5.7643e-15	3.71014	1.89067e-17	5.1647e-16	4.31432	2.54092e-28	1.11148e-26	up	2B	760263670	760264866	+	TraesCS2B02G569800	--	--	--	heavy metal-associated isoprenylated plant protein 39-like isoform X2 [Triticum aestivum]	HIP39_ARATH RecName: Full=Heavy metal-associated isoprenylated plant protein 39 {ECO:0000303|PubMed:21072340, ECO:0000303|PubMed:23368984}; Short=AtHIP39 {ECO:0000303|PubMed:21072340, ECO:0000303|PubMed:23368984}; Flags: Precursor;	A0A446MVK3_TRITD RecName: Full=HMA domain-containing protein {ECO:0000259|Pfam:PF00403};	Copper chaperone	GO:0046872,metal ion binding; GO:0003674,molecular_function; GO:0005488,binding; GO:0043167,ion binding; GO:0043169,cation binding	PF00403.29:Heavy-metal-associated domain
novel.14121	0	0	0	0.2885	0.4376	0.5047	2.008	2.2356	3.2518	1.8432	2.3731	2.6302	8.48546	3.25432e-12	4.17472e-11	8.34895	5.2963e-12	4.50869e-11	2.60008	7.43467e-10	8.83686e-09	2.45699	1.04595e-09	1.09446e-08	up	5B	534963007	534964066	-	--	--	--	--	--	--	--	--	--	--
novel.14120	0.3044	0.1868	0.3166	0.1681	0.5667	0.2489	4.3463	4.1254	3.5279	2.5211	2.889	2.7771	3.88346	1.70372e-39	1.01648e-37	3.3266	7.44443e-29	2.061e-27	3.64923	4.2616e-30	2.50566e-28	3.08383	7.98825e-21	2.36783e-19	up	5B	533978661	533980479	-	--	--	--	--	uncharacterized protein LOC123425235 [Hordeum vulgare subsp. vulgare]	--	A0A452XZR5_AEGTS SubName: Full=Uncharacterized protein {ECO:0000313|EnsemblPlants:AET1Gv20233900.1};	--	--	--
novel.4235	0	0	0	0.0649	0	0	1.8073	1.6138	2.1795	1.008	1.5913	1.5176	7.40871	3.19262e-09	2.9183e-08	6.96088	3.2255e-08	1.84816e-07	6.26988	8.39951e-07	6.77757e-06	5.81502	6.24147e-06	4.40936e-05	up	2B	123271866	123272538	-	--	--	--	--	--	--	--	--	--	--
novel.6414	0.0879	0.3507	0.2228	0.1803	0	0.0849	0.9022	1.0529	1.0596	1.9883	1.1823	1.5383	2.19075	0.000108308	0.000582024	2.82424	1.16781e-08	6.97256e-08	3.44616	1.49652e-05	0.000101238	4.06935	1.63443e-08	1.51712e-07	up	3A	48643771	48648562	+	--	--	--	--	uncharacterized protein LOC119266992 [Triticum dicoccoides]	--	N1QYG8_AEGTA SubName: Full=Uncharacterized protein {ECO:0000313|EMBL:EMT16082.1, ECO:0000313|EnsemblPlants:EMT16082};	--	GO:0016021,integral component of membrane; GO:0005575,cellular_component; GO:0016020,membrane; GO:0031224,intrinsic component of membrane; GO:0110165,cellular anatomical entity	--
TraesCS1B02G052600	0.2993	0.1658	0.1686	0.3069	0.3219	0.257	1.0978	1.1305	1.4599	3.5376	3.6552	4.0296	2.55408	7.07557e-08	5.59399e-07	4.15703	7.02961e-29	1.95056e-27	2.05818	1.60362e-05	0.000108042	3.65357	4.39746e-24	1.57528e-22	up	1B	33008410	33009873	-	TraesCS1B02G052600	--	K18054 2'-deoxymugineic-acid 2'-dioxygenase / mugineic-acid 3-dioxygenase [EC:1.14.11.24 1.14.11.25] | (RefSeq) 2'-deoxymugineic-acid 2'-dioxygenase-like (A)	ko00999: Biosynthesis of various plant secondary metabolites; ko01100: Metabolic pathways; ko01110: Biosynthesis of secondary metabolites	2'-deoxymugineic-acid 2'-dioxygenase-like [Triticum aestivum]	IDS3_HORVU RecName: Full=2'-deoxymugineic-acid 2'-dioxygenase {ECO:0000303|PubMed:11346963}; EC=1.14.11.24 {ECO:0000269|PubMed:11346963}; AltName: Full=Protein iron deficiency-specific 3 {ECO:0000303|PubMed:11117263, ECO:0000303|PubMed:8019781};	A0A3B5YRI5_WHEAT RecName: Full=Fe2OG dioxygenase domain-containing protein {ECO:0000259|PROSITE:PS51471};	Iron/ascorbate family oxidoreductases	GO:0005737,cytoplasm; GO:0033760,2'-deoxymugineic-acid 2'-dioxygenase activity; GO:0031418,L-ascorbic acid binding; GO:0046872,metal ion binding; GO:0010041,response to iron(III) ion; GO:0003674,molecular_function; GO:0003824,catalytic activity; GO:0016491,oxidoreductase activity; GO:0016705,oxidoreductase activity, acting on paired donors, with incorporation or reduction of molecular oxygen; GO:…	PF03171.23:2OG-Fe(II) oxygenase superfamily
TraesCS2A02G222800	0	0.0227	0	0.1399	0.0275	0	2.0496	1.8099	1.7424	1.5502	1.1701	1.2675	7.92434	4.75558e-11	5.40487e-10	7.42721	7.90676e-10	5.31255e-09	5.05022	4.93137e-16	1.18507e-14	4.54713	9.01304e-13	1.32745e-11	up	2A	214441939	214447608	-	TraesCS2A02G222800	--	--	--	uncharacterized protein LOC123188431 isoform X2 [Triticum aestivum]	--	A0A446KW19_TRITD SubName: Full=Uncharacterized protein {ECO:0000313|EMBL:VAH29558.1};	--	GO:0016021,integral component of membrane; GO:0005575,cellular_component; GO:0016020,membrane; GO:0031224,intrinsic component of membrane; GO:0110165,cellular anatomical entity	PF13088.9:BNR repeat-like domain
TraesCS5B02G013600	0.1364	0.1633	0.3458	0.1959	0.2641	0.4482	1.4366	1.2651	1.7149	2.3641	2.2975	1.8214	2.74257	4.6139e-11	5.24903e-10	3.28677	2.39996e-19	3.87338e-18	2.26227	9.71839e-08	8.87143e-07	2.80185	3.10131e-14	5.32915e-13	up	5B	13273023	13280676	-	TraesCS5B02G013600	--	K19828 mitochondrial GTPase 1 | (RefSeq) short integuments 2, mitochondrial-like isoform X1 (A)	--	short integuments 2, mitochondrial-like isoform X1 [Triticum aestivum]	SIN2_ARATH RecName: Full=Short integuments 2, mitochondrial {ECO:0000303|PubMed:10835408}; AltName: Full=DAR GTPase 1 {ECO:0000303|PubMed:16849600}; Flags: Precursor;	A0A3B6LFA7_WHEAT RecName: Full=CP-type G domain-containing protein {ECO:0000259|PROSITE:PS51721};	Conserved ATP/GTP binding protein	GO:0009507,chloroplast; GO:0005739,mitochondrion; GO:0005525,GTP binding; GO:0003924,GTPase activity; GO:0000911,cytokinesis by cell plate formation; GO:0032543,mitochondrial translation; GO:0048481,plant ovule development; GO:0006412,translation; GO:0000166,nucleotide binding; GO:0001882,nucleoside binding; GO:0001883,purine nucleoside binding; GO:0003674,molecular_function; GO:0005488,binding; …	PF01926.26:50S ribosome-binding GTPase
novel.7864	0	0	0	0.0581	0	0.0821	1.4658	1.7288	1.2435	1.4253	1.9871	1.1746	8.2356	1.53217e-11	1.83323e-10	8.27804	9.70725e-12	8.06677e-11	4.89586	4.61344e-11	6.39604e-10	4.93053	1.85222e-11	2.37592e-10	up	3B	354381341	354382936	+	--	--	--	--	--	--	--	--	--	--
TraesCS2D02G517700	0	0.0336	0.0569	0	0	0	1.5912	2.2878	2.3462	1.779	1.7115	1.3301	6.04121	9.48382e-12	1.15832e-10	5.66507	1.51846e-10	1.11085e-09	8.29766	1.44497e-11	2.14131e-10	7.91545	1.22929e-10	1.42811e-09	up	2D	608481749	608484334	+	TraesCS2D02G517700	--	K15095 (+)-neomenthol dehydrogenase [EC:1.1.1.208] | (RefSeq) salutaridine reductase-like (A)	ko00902: Monoterpenoid biosynthesis; ko01110: Biosynthesis of secondary metabolites	hypothetical protein CFC21_032311 [Triticum aestivum]	SDR1_ARATH RecName: Full=(+)-neomenthol dehydrogenase {ECO:0000303|PubMed:18599651}; EC=1.1.1.- {ECO:0000269|PubMed:21169366}; EC=1.1.1.208 {ECO:0000269|PubMed:18599651}; AltName: Full=Menthone:neomenthol reductase; AltName: Full=Short-chain dehydrogenase/reductase 1; Short=AtSDR1;	A0A453D8R7_AEGTS SubName: Full=Uncharacterized protein {ECO:0000313|EnsemblPlants:AET2Gv21137800.2};	Dehydrogenases with different specificities (related to short-chain alcohol dehydrogenases)	GO:0005737,cytoplasm; GO:0047501,(+)-neomenthol dehydrogenase activity; GO:0006952,defense response; GO:0003674,molecular_function; GO:0003824,catalytic activity; GO:0016491,oxidoreductase activity; GO:0016614,oxidoreductase activity, acting on CH-OH group of donors; GO:0016616,oxidoreductase activity, acting on the CH-OH group of donors, NAD or NADP as acceptor; GO:0006950,response to stress; GO…	PF00106.28:short chain dehydrogenase
novel.7869	0	0	0.0345	0.2409	0.1112	0.2269	3.9094	4.8055	4.3255	4.3328	4.2395	4.4738	8.41045	1.55815e-30	6.82211e-29	8.40308	9.22068e-31	2.77018e-29	4.4582	2.9256e-76	5.80756e-74	4.44381	2.50505e-83	4.402e-81	up	3B	356860987	356866816	-	--	--	K01301 N-acetylated-alpha-linked acidic dipeptidase [EC:3.4.17.21] | (RefSeq) probable glutamate carboxypeptidase LAMP1 (A)	--	unnamed protein product [Triticum aestivum]	AXS_ORYSJ RecName: Full=UDP-D-apiose/UDP-D-xylose synthase;	A0A077RSR0_WHEAT SubName: Full=Uncharacterized protein {ECO:0000313|EMBL:CDM83170.1};	Transferrin receptor and related proteins containing the protease-associated (PA) domain	GO:0005737,cytoplasm; GO:0016831,carboxy-lyase activity; GO:0071555,cell wall organization; GO:0003674,molecular_function; GO:0003824,catalytic activity; GO:0016829,lyase activity; GO:0016830,carbon-carbon lyase activity; GO:0008150,biological_process; GO:0009987,cellular process; GO:0016043,cellular component organization; GO:0045229,external encapsulating structure organization; GO:0071554,cell…	--
TraesCS2A02G560700	0	0	0	0.0869	0.0128	0.0307	2.0045	1.9567	1.8061	0.4928	0.4894	0.5905	10.0306	3.56157e-17	7.46827e-16	8.149	1.83265e-11	1.48006e-10	5.42041	1.12395e-31	6.95967e-30	3.53808	5.46385e-11	6.62882e-10	up	2A	762770075	762774906	+	TraesCS2A02G560700	--	K13457 disease resistance protein RPM1 | (RefSeq) disease resistance protein RPM1-like (A)	ko04626: Plant-pathogen interaction	hypothetical protein CFC21_020103 [Triticum aestivum]	R13L1_ARATH RecName: Full=Putative disease resistance RPP13-like protein 1;	A0A3B6B8W8_WHEAT SubName: Full=Uncharacterized protein {ECO:0000313|EnsemblPlants:TraesCS2A02G560700.1};	Apoptotic ATPase	GO:0043531,ADP binding; GO:0005524,ATP binding; GO:0006952,defense response; GO:0051707,response to other organism; GO:0000166,nucleotide binding; GO:0003674,molecular_function; GO:0005488,binding; GO:0017076,purine nucleotide binding; GO:0030554,adenyl nucleotide binding; GO:0032553,ribonucleotide binding; GO:0032555,purine ribonucleotide binding; GO:0032559,adenyl ribonucleotide binding; GO:003…	PF00931.25:NB-ARC domain
TraesCS3B02G084100	0.0507	0.1179	0.0713	0.1299	0.0613	0.1387	0.8438	0.6263	0.5451	0.8176	0.7356	0.7332	3.07723	1.37471e-16	2.75081e-15	3.25488	2.03113e-22	4.05947e-21	2.57993	9.16291e-12	1.39365e-10	2.74636	3.46344e-16	7.16378e-15	up	3B	52916105	52923537	-	TraesCS3B02G084100	--	K13457 disease resistance protein RPM1 | (RefSeq) disease resistance protein RPM1-like (A)	ko04626: Plant-pathogen interaction	hypothetical protein CFC21_039727 [Triticum aestivum]	RGA3_SOLBU RecName: Full=Putative disease resistance protein RGA3; AltName: Full=Blight resistance protein B149; AltName: Full=RGA1-blb;	A0A3B6FGJ2_WHEAT SubName: Full=Uncharacterized protein {ECO:0000313|EnsemblPlants:TraesCS3B02G084100.1};	Apoptotic ATPase	GO:0043531,ADP binding; GO:0005524,ATP binding; GO:0050832,defense response to fungus; GO:0000166,nucleotide binding; GO:0003674,molecular_function; GO:0005488,binding; GO:0017076,purine nucleotide binding; GO:0030554,adenyl nucleotide binding; GO:0032553,ribonucleotide binding; GO:0032555,purine ribonucleotide binding; GO:0032559,adenyl ribonucleotide binding; GO:0036094,small molecule binding; …	PF00931.25:NB-ARC domain
TraesCS1B02G042800	0	0	0	0.0701	0.9928	0.1321	3.4776	3.3282	3.5905	44.5579	45.8534	43.5109	8.19041	1.90496e-11	2.25608e-10	11.872	8.88663e-24	1.93077e-22	3.20298	9.43776e-09	9.81717e-08	6.82942	9.61934e-14	1.57442e-12	up	1B	22274067	22274689	-	TraesCS1B02G042800	--	--	--	hypothetical protein CFC21_069599 [Triticum aestivum]	--	A0A3B5YQX0_WHEAT SubName: Full=Uncharacterized protein {ECO:0000313|EnsemblPlants:TraesCS1B02G042800.1.cds1};	--	--	--
novel.4241	0	0.0532	0.0225	0	0.2582	0.1031	2.5705	1.5251	2.1354	1.8351	1.6219	2.0569	6.36906	4.30985e-13	6.13951e-12	6.1881	1.03544e-12	9.43764e-12	4.1397	1.90082e-06	1.46265e-05	3.98931	8.59946e-15	1.55801e-13	up	2B	126947276	126952923	+	--	--	K07466 replication factor A1 | (RefSeq) replication protein A 70 kDa DNA-binding subunit A-like isoform X1 (A)	ko03030: DNA replication; ko03420: Nucleotide excision repair; ko03430: Mismatch repair; ko03440: Homologous recombination	Signal recognition particle 54 kDa protein 1 [Triticum urartu]	--	M8AEJ1_TRIUA SubName: Full=Signal recognition particle 54 kDa protein 1 {ECO:0000313|EMBL:EMS63250.1, ECO:0000313|EnsemblPlants:TRIUR3_29996-P1};	--	GO:0048500,signal recognition particle; GO:0005525,GTP binding; GO:0003924,GTPase activity; GO:0006614,SRP-dependent cotranslational protein targeting to membrane; GO:0000166,nucleotide binding; GO:0001882,nucleoside binding; GO:0001883,purine nucleoside binding; GO:0003674,molecular_function; GO:0005488,binding; GO:0017076,purine nucleotide binding; GO:0019001,guanyl nucleotide binding; GO:00325…	--
novel.3273	0	0	0	0.075	0	0.0706	1.9902	2.6838	1.9515	1.5373	2.0951	1.5638	8.4459	3.79371e-12	4.82751e-11	8.08886	2.90915e-11	2.30486e-10	5.42405	1.25841e-11	1.8811e-10	5.06092	3.10579e-10	3.45308e-09	up	2A	277333389	277338179	+	--	--	K23877 xyloglucan O-acetyltransferase | (RefSeq) protein ALTERED XYLOGLUCAN 4-like (A)	--	unnamed protein product [Triticum turgidum subsp. durum]	XOATD_ORYSJ RecName: Full=Xylan O-acetyltransferase 13 {ECO:0000303|PubMed:29569182}; EC=2.3.1.- {ECO:0000269|PubMed:29569182}; AltName: Full=Protein trichome birefringence-like 1 {ECO:0000303|PubMed:27864442}; Short=OsTBL1 {ECO:0000303|PubMed:27864442};	A0A446KWN7_TRITD RecName: Full=PMR5N domain-containing protein {ECO:0000259|Pfam:PF14416};	--	GO:0005794,Golgi apparatus; GO:0000139,Golgi membrane; GO:0016021,integral component of membrane; GO:0016413,O-acetyltransferase activity; GO:1990538,xylan O-acetyltransferase activity; GO:0006952,defense response; GO:1990937,xylan acetylation; GO:0003674,molecular_function; GO:0003824,catalytic activity; GO:0008374,O-acyltransferase activity; GO:0016407,acetyltransferase activity; GO:0016740,tra…	PF14416.9:PMR5 N terminal Domain
TraesCS1B02G048100	0.0469	0	0	0.0801	0.0756	0	0.6553	1.2436	0.7533	0.5873	0.5756	0.7696	5.90793	4.73085e-11	5.37775e-10	5.44134	1.02028e-09	6.76128e-09	4.13723	1.88066e-11	2.73252e-10	3.6657	1.91799e-09	1.95198e-08	up	1B	28305997	28308847	-	TraesCS1B02G048100	Phenylalanine ammonia-lyase [Source:UniProtKB/TrEMBL%3BAcc:A0A1D5SL05]	K10775 phenylalanine ammonia-lyase [EC:4.3.1.24] | (RefSeq) phenylalanine ammonia-lyase-like (A)	ko00360: Phenylalanine metabolism; ko00940: Phenylpropanoid biosynthesis; ko01100: Metabolic pathways; ko01110: Biosynthesis of secondary metabolites	phenylalanine ammonia-lyase-like [Triticum aestivum]	PALY_WHEAT RecName: Full=Phenylalanine ammonia-lyase; EC=4.3.1.24 {ECO:0000250|UniProtKB:P24481};	A0A3B5YRC6_WHEAT RecName: Full=Phenylalanine ammonia-lyase {ECO:0000256|RuleBase:RU003955}; EC=4.3.1.24 {ECO:0000256|RuleBase:RU003955};	Phenylalanine and histidine ammonia-lyase	GO:0005737,cytoplasm; GO:0016841,ammonia-lyase activity; GO:0045548,phenylalanine ammonia-lyase activity; GO:0009800,cinnamic acid biosynthetic process; GO:0006559,L-phenylalanine catabolic process; GO:0003674,molecular_function; GO:0003824,catalytic activity; GO:0016829,lyase activity; GO:0016840,carbon-nitrogen lyase activity; GO:0006082,organic acid metabolic process; GO:0006725,cellular aroma…	PF00221.22:Aromatic amino acid lyase
TraesCS2B02G083100	0	0	0	0	0.072	0.0144	0.5445	0.736	0.3075	0.6258	0.7571	0.5498	7.68219	8.55204e-10	8.36638e-09	7.95837	6.62203e-11	5.03278e-10	4.30336	8.59055e-08	7.90499e-07	4.58342	6.40968e-10	6.87105e-09	up	2B	46405978	46417165	+	TraesCS2B02G083100	--	--	--	uncharacterized protein LOC123040356 [Triticum aestivum]	--	A0A446LUS9_TRITD RecName: Full=DUF4220 domain-containing protein {ECO:0000259|Pfam:PF13968};	--	GO:0016021,integral component of membrane; GO:0005575,cellular_component; GO:0016020,membrane; GO:0031224,intrinsic component of membrane; GO:0110165,cellular anatomical entity	PF13968.9:Domain of unknown function (DUF4220)
novel.3390	0	0	0	0.1024	0.2417	0	2.2725	2.3151	1.3757	2.3223	2.511	2.2006	7.84294	2.35701e-10	2.46368e-09	8.07478	2.90392e-11	2.30102e-10	4.20503	7.92291e-09	8.32418e-08	4.43814	7.33431e-11	8.77485e-10	up	2A	378008672	378010387	+	--	--	--	--	--	--	--	--	--	--
novel.13381	0	0	0	0.0835	0.0246	0.0393	1.8351	1.8407	1.5075	1.8419	1.3215	1.491	8.93451	1.18777e-13	1.80301e-12	8.77132	3.02295e-13	2.91139e-12	5.10133	1.25013e-16	3.15785e-15	4.93228	9.72344e-16	1.93296e-14	up	5B	63613815	63618122	-	--	--	--	--	--	--	M8C3Y4_AEGTA SubName: Full=Uncharacterized protein {ECO:0000313|EMBL:EMT28753.1, ECO:0000313|EnsemblPlants:EMT28753};	--	GO:0003677,DNA binding; GO:0003674,molecular_function; GO:0003676,nucleic acid binding; GO:0005488,binding; GO:0097159,organic cyclic compound binding; GO:1901363,heterocyclic compound binding	--
novel.18712	0.3745	0.3334	0.3616	0.0411	0.0971	0.1551	1.4321	1.612	1.773	1.7295	1.822	1.5774	2.1732	9.25847e-19	2.2121e-17	2.25765	1.51791e-23	3.24394e-22	4.01878	9.80373e-24	4.19434e-22	4.09574	7.80847e-27	3.21179e-25	up	7A	601518012	601521500	+	--	--	K17604 zinc finger SWIM domain-containing protein 3 | (RefSeq) protein FAR1-RELATED SEQUENCE 9-like (A)	--	protein FAR1-RELATED SEQUENCE 5-like [Triticum dicoccoides]	FHY3_ARATH RecName: Full=Protein FAR-RED ELONGATED HYPOCOTYL 3;	A0A453CHV3_AEGTS RecName: Full=Protein FAR1-RELATED SEQUENCE {ECO:0000256|RuleBase:RU367018};	--	GO:0005634,nucleus; GO:0001228,DNA-binding transcription activator activity, RNA polymerase II-specific; GO:0003700,DNA-binding transcription factor activity; GO:0008270,zinc ion binding; GO:0007623,circadian rhythm; GO:1900056,negative regulation of leaf senescence; GO:0042753,positive regulation of circadian rhythm; GO:0045893,positive regulation of transcription, DNA-templated; GO:0010017,red …	PF10551.12:MULE transposase domain
novel.3158	0.1551	0.1031	0.4149	0.053	0.1251	0.0999	1.4069	1.2782	1.0013	1.0373	1.1788	1.0888	2.41513	2.97288e-08	2.44208e-07	2.24961	4.52321e-08	2.55335e-07	3.74275	1.81594e-10	2.34292e-09	3.57351	4.4993e-10	4.91947e-09	up	2A	178467035	178482918	+	--	--	K02932 large subunit ribosomal protein L5e | (RefSeq) uncharacterized protein LOC123098736 (A)	ko03010: Ribosome	uncharacterized protein LOC127321484 [Lolium perenne]	--	A0A453HE54_AEGTS RecName: Full=Integrase catalytic domain-containing protein {ECO:0000259|PROSITE:PS50994};	FOG: Transposon-encoded proteins with TYA, reverse transcriptase, integrase domains in various combinations	GO:0003676,nucleic acid binding; GO:0015074,DNA integration; GO:0003674,molecular_function; GO:0005488,binding; GO:0097159,organic cyclic compound binding; GO:1901363,heterocyclic compound binding; GO:0006139,nucleobase-containing compound metabolic process; GO:0006259,DNA metabolic process; GO:0006725,cellular aromatic compound metabolic process; GO:0006807,nitrogen compound metabolic process; G…	PF00385.27:Chromo (CHRromatin Organisation MOdifier) domain
novel.4123	0.2905	0.1811	0.2454	0	0	0	1.1341	1.431	2.2196	1.735	1.826	1.6708	2.73928	4.6644e-09	4.18426e-08	2.86216	4.62184e-12	3.9609e-11	7.8069	4.75954e-10	5.83468e-09	7.9234	1.08161e-10	1.2676e-09	up	2B	65354242	65357078	-	--	--	--	--	uncharacterized protein LOC125538537 [Triticum urartu]	--	M7ZNJ9_TRIUA SubName: Full=Uncharacterized protein {ECO:0000313|EMBL:EMS61221.1, ECO:0000313|EnsemblPlants:TRIUR3_17436-P1};	--	--	--
TraesCS4B02G340700	0.1201	0.2156	0.1827	2.513	1.3372	2.3675	27.5691	28.1046	27.7763	38.2314	37.0844	37.7241	7.32787	8.38525e-124	2.63926e-121	7.75928	1.30952e-141	3.33509e-139	3.72056	1.35944e-165	9.75889e-163	4.15655	2.45654e-75	3.79483e-73	up	4B	633777864	633784889	-	TraesCS4B02G340700	Methyltransferase [Source:UniProtKB/TrEMBL%3BAcc:A0A1D5Y154]	K00559 sterol 24-C-methyltransferase [EC:2.1.1.41] | (RefSeq) cycloartenol-C-24-methyltransferase 1 (A)	ko00100: Steroid biosynthesis; ko01100: Metabolic pathways; ko01110: Biosynthesis of secondary metabolites	cycloartenol-C-24-methyltransferase 1 isoform X2 [Aegilops tauschii subsp. strangulata]	SMT1_ORYSJ RecName: Full=Cycloartenol-C-24-methyltransferase 1; EC=2.1.1.41; AltName: Full=24-sterol C-methyltransferase 1; Short=Sterol C-methyltransferase 1;	A0A1D5Y154_WHEAT RecName: Full=Methyltransferase {ECO:0000256|RuleBase:RU362025}; EC=2.1.1.- {ECO:0000256|RuleBase:RU362025};	SAM-dependent methyltransferases	GO:0005783,endoplasmic reticulum; GO:0003838,sterol 24-C-methyltransferase activity; GO:0032259,methylation; GO:0016126,sterol biosynthetic process; GO:0003674,molecular_function; GO:0003824,catalytic activity; GO:0008168,methyltransferase activity; GO:0008169,C-methyltransferase activity; GO:0008757,S-adenosylmethionine-dependent methyltransferase activity; GO:0016740,transferase activity; GO:00…	PF08498.13:Sterol methyltransferase C-terminal
TraesCS5B02G473000	0	0	0	0.1033	0.3046	0.0486	6.3798	6.1857	7.2819	6.9282	6.3	6.2974	9.56468	1.22181e-15	2.23863e-14	9.53489	1.21626e-15	1.45662e-14	5.52749	5.72351e-23	2.35251e-21	5.49274	2.35722e-23	8.06717e-22	up	5B	646664912	646669395	+	TraesCS5B02G473000	--	--	--	uncharacterized protein LOC123113875 [Triticum aestivum]	--	A0A3B6LW47_WHEAT SubName: Full=Uncharacterized protein {ECO:0000313|EnsemblPlants:TraesCS5B02G473000.1};	--	--	--
novel.7515	0	0	0	0	0	0.0347	1.9045	1.8708	1.8219	1.2682	1.2479	1.1971	9.22805	1.38516e-14	2.30081e-13	8.62987	7.13255e-13	6.59437e-12	7.20298	8.10625e-12	1.24242e-10	6.59917	5.03969e-10	5.47034e-09	up	3B	131081372	131084960	+	--	--	K03260 translation initiation factor 4G | (RefSeq) zinc finger CCCH domain-containing protein 43-like isoform X1 (A)	--	uncharacterized protein LOC123069042 isoform X1 [Triticum aestivum]	C3H43_ORYSJ RecName: Full=Zinc finger CCCH domain-containing protein 43; Short=OsC3H43;	M8BHH2_AEGTA SubName: Full=Uncharacterized protein {ECO:0000313|EMBL:EMT21188.1, ECO:0000313|EnsemblPlants:EMT21188};	Predicted transposase	GO:0016281,eukaryotic translation initiation factor 4F complex; GO:0003677,DNA binding; GO:0046872,metal ion binding; GO:0003729,mRNA binding; GO:0003743,translation initiation factor activity; GO:0003674,molecular_function; GO:0003676,nucleic acid binding; GO:0005488,binding; GO:0097159,organic cyclic compound binding; GO:1901363,heterocyclic compound binding; GO:0043167,ion binding; GO:0043169,…	--
TraesCS1B02G189500	0.5436	0.7973	0.8376	1.115	1.4317	0.7415	10.016	9.7106	9.8557	10.4304	10.1342	10.3826	3.75511	4.02012e-70	5.48685e-68	3.81351	2.60586e-79	2.65244e-77	3.18611	2.75977e-50	3.12046e-48	3.24021	6.34661e-58	6.69922e-56	up	1B	339905544	339906875	+	TraesCS1B02G189500	--	--	--	hypothetical protein CFC21_006603 [Triticum aestivum]	--	A0A3B5YWK1_WHEAT RecName: Full=DUF1618 domain-containing protein {ECO:0000259|Pfam:PF07762};	--	--	PF07762.17:Protein of unknown function (DUF1618)
novel.7636	0	0	0	0.181	0.2848	0.9663	6.5099	6.0461	7.6986	6.6339	6.3296	6.6341	9.36902	5.3405e-15	9.20282e-14	9.31554	5.89658e-15	6.66029e-14	3.773	8.87115e-21	3.12775e-19	3.71018	4.68127e-22	1.49294e-20	up	3B	204397493	204398337	+	--	--	--	--	--	--	--	--	--	--
novel.7758	0	0	0	0	0.0886	0.0236	1.0014	1.1876	1.2811	1.2589	0.8559	1.2016	8.09522	3.75799e-11	4.31561e-10	8.02075	4.6398e-11	3.59437e-10	5.0533	5.33835e-10	6.48502e-09	4.97426	6.879e-10	7.34463e-09	up	3B	278775638	278777383	.	--	--	--	--	uncharacterized protein LOC119363645 [Triticum dicoccoides]	--	--	--	--	--
TraesCS5B02G302100	0.2007	0.4805	0.0339	0.2882	0.2429	0.6206	2.042	1.2098	1.6589	1.7647	2.5821	2.4716	2.82326	5.15536e-08	4.13199e-07	3.27329	1.18757e-05	5.14438e-05	2.06061	2.0561e-05	0.000136138	2.51972	2.0728e-09	2.10013e-08	up	5B	486693018	486695029	-	TraesCS5B02G302100	--	K02864 large subunit ribosomal protein L10 | (RefSeq) 50S ribosomal protein L10, chloroplastic-like (A)	ko03010: Ribosome	50S ribosomal protein L10, chloroplastic-like [Triticum aestivum]	RK10_ARATH RecName: Full=50S ribosomal protein L10, chloroplastic; AltName: Full=CL10; Flags: Precursor;	A0A446UG93_TRITD SubName: Full=Uncharacterized protein {ECO:0000313|EMBL:VAI34645.1};	--	GO:0009507,chloroplast; GO:0009941,chloroplast envelope; GO:0009570,chloroplast stroma; GO:0022626,cytosolic ribosome; GO:0015934,large ribosomal subunit; GO:0009536,plastid; GO:0019843,rRNA binding; GO:0003735,structural constituent of ribosome; GO:0006412,translation; GO:0003674,molecular_function; GO:0003676,nucleic acid binding; GO:0003723,RNA binding; GO:0005488,binding; GO:0097159,organic c…	PF00466.23:Ribosomal protein L10
TraesCSU02G059300	0	0	0	0	0	0.026	0.6654	0.5068	0.379	0.3949	0.3099	0.3435	8.37294	7.18157e-12	8.89099e-11	7.80147	1.73026e-10	1.25829e-09	5.77029	2.88203e-10	3.63781e-09	5.19304	1.74447e-08	1.61243e-07	up	Un	46226350	46231633	+	TraesCSU02G059300	--	K13457 disease resistance protein RPM1 | (RefSeq) disease resistance protein RPM1-like (A)	ko04626: Plant-pathogen interaction	hypothetical protein CFC21_050590 [Triticum aestivum]	RGA4_SOLBU RecName: Full=Putative disease resistance protein RGA4; AltName: Full=RGA4-blb;	A0A3B6UAN1_WHEAT SubName: Full=Uncharacterized protein {ECO:0000313|EnsemblPlants:TraesCSU02G059300.1.cds1};	Apoptotic ATPase	GO:0043531,ADP binding; GO:0005524,ATP binding; GO:0050832,defense response to fungus; GO:0000166,nucleotide binding; GO:0003674,molecular_function; GO:0005488,binding; GO:0017076,purine nucleotide binding; GO:0030554,adenyl nucleotide binding; GO:0032553,ribonucleotide binding; GO:0032555,purine ribonucleotide binding; GO:0032559,adenyl ribonucleotide binding; GO:0036094,small molecule binding; …	PF00931.25:NB-ARC domain
TraesCS6B02G328500	0.6306	0.6695	0.7218	0.6154	0.5292	0.6387	2.9042	3.3793	3.2047	3.0194	3.027	2.9463	2.23007	1.48747e-45	1.07704e-43	2.14525	5.81917e-49	3.02942e-47	2.40052	6.00913e-40	5.03364e-38	2.30937	1.43285e-41	9.95175e-40	up	6B	578395463	578401748	+	TraesCS6B02G328500	RNA-dependent RNA polymerase [Source:UniProtKB/TrEMBL%3BAcc:A0A1D6S995]	K11699 RNA-dependent RNA polymerase [EC:2.7.7.48] | (RefSeq) probable RNA-dependent RNA polymerase 1 (A)	--	unnamed protein product [Triticum turgidum subsp. durum]	RDR1_ORYSJ RecName: Full=Probable RNA-dependent RNA polymerase 1; Short=OsRDR1; EC=2.7.7.48;	A0A3B6PPH3_WHEAT RecName: Full=RNA-dependent RNA polymerase {ECO:0000256|RuleBase:RU363098}; EC=2.7.7.48 {ECO:0000256|RuleBase:RU363098};	RNA-directed RNA polymerase QDE-1 required for posttranscriptional gene silencing and RNA interference	GO:0031380,nuclear RNA-directed RNA polymerase complex; GO:0003723,RNA binding; GO:0003968,RNA-directed 5'-3' RNA polymerase activity; GO:0060148,positive regulation of posttranscriptional gene silencing; GO:0009751,response to salicylic acid; GO:0009615,response to virus; GO:0030422,production of siRNA involved in RNA interference; GO:0010025,wax biosynthetic process; GO:0003674,molecular_functi…	PF05183.15:RNA dependent RNA polymerase
TraesCSU02G137000	0.0384	0	0.0648	0.0394	0.325	0.1854	2.0203	1.7197	2.1804	3.2269	2.7149	3.78	5.77644	9.51222e-11	1.04398e-09	6.48376	6.49941e-14	6.65867e-13	3.46661	1.51426e-10	1.97474e-09	4.17493	5.82338e-18	1.3967e-16	up	Un	124709540	124710649	-	TraesCSU02G137000	Peroxidase [Source:UniProtKB/TrEMBL%3BAcc:A0A341ZCV4]	K00430 peroxidase [EC:1.11.1.7] | (RefSeq) peroxidase 47-like (A)	ko00940: Phenylpropanoid biosynthesis; ko01100: Metabolic pathways; ko01110: Biosynthesis of secondary metabolites	peroxidase 47-like [Triticum aestivum]	PER47_ARATH RecName: Full=Peroxidase 47; Short=Atperox P47; EC=1.11.1.7; AltName: Full=ATP32; Flags: Precursor;	A0A3B6UBC7_WHEAT RecName: Full=Peroxidase {ECO:0000256|RuleBase:RU362060}; EC=1.11.1.7 {ECO:0000256|RuleBase:RU362060};	--	GO:0005576,extracellular region; GO:0009505,plant-type cell wall; GO:0020037,heme binding; GO:0046872,metal ion binding; GO:0004601,peroxidase activity; GO:0042744,hydrogen peroxide catabolic process; GO:0006979,response to oxidative stress; GO:0003674,molecular_function; GO:0005488,binding; GO:0046906,tetrapyrrole binding; GO:0097159,organic cyclic compound binding; GO:1901363,heterocyclic compo…	PF00141.26:Peroxidase
TraesCS1B02G066900	0.7209	0.6564	0.4502	0.8678	0.3793	0.8176	6.265	6.7569	6.8536	6.2298	5.333	6.0936	3.46207	3.25133e-47	2.48547e-45	3.28402	3.6514e-44	1.68635e-42	3.2343	6.62439e-36	4.81134e-34	3.04974	7.5291e-33	3.88674e-31	up	1B	51105341	51107575	+	TraesCS1B02G066900	Bidirectional sugar transporter SWEET [Source:UniProtKB/TrEMBL%3BAcc:W5A8F0]	K15382 solute carrier family 50 (sugar transporter) | (RefSeq) bidirectional sugar transporter SWEET14-like (A)	--	bidirectional sugar transporter SWEET14-like [Triticum aestivum]	SWT14_ORYSI RecName: Full=Bidirectional sugar transporter SWEET14; Short=OsSWEET14;	A0A3B5YRP9_WHEAT RecName: Full=Bidirectional sugar transporter SWEET {ECO:0000256|RuleBase:RU910715};	Multitransmembrane protein	GO:0005887,integral component of plasma membrane; GO:0008515,sucrose transmembrane transporter activity; GO:0051119,sugar transmembrane transporter activity; GO:0003674,molecular_function; GO:0005215,transporter activity; GO:0008509,anion transmembrane transporter activity; GO:0015075,ion transmembrane transporter activity; GO:0015144,carbohydrate transmembrane transporter activity; GO:0015154,di…	PF03083.19:Sugar efflux transporter for intercellular exchange
TraesCS1A02G151400	0.1152	0	0	0.0394	0	0	1.6109	1.1277	1.8186	1.4192	1.1229	1.2943	5.38444	3.60143e-09	3.27452e-08	5.1319	1.26901e-08	7.5474e-08	6.69217	9.42186e-08	8.6122e-07	6.43203	2.56893e-07	2.11133e-06	up	1A	259994475	259997900	-	TraesCS1A02G151400	Cyclin-dependent kinase inhibitor [Source:UniProtKB/TrEMBL%3BAcc:W4ZSJ3]	--	--	hypothetical protein CFC21_001590 [Triticum aestivum]	KRP4_ORYSJ RecName: Full=Cyclin-dependent kinase inhibitor 4; AltName: Full=KIP-related protein 4;	A0A452YDL6_AEGTS RecName: Full=CDI domain-containing protein {ECO:0000259|Pfam:PF02234};	--	GO:0005634,nucleus; GO:0004861,cyclin-dependent protein serine/threonine kinase inhibitor activity; GO:0003674,molecular_function; GO:0004857,enzyme inhibitor activity; GO:0004860,protein kinase inhibitor activity; GO:0016538,cyclin-dependent protein serine/threonine kinase regulator activity; GO:0019207,kinase regulator activity; GO:0019210,kinase inhibitor activity; GO:0019887,protein kinase re…	PF02234.22:Cyclin-dependent kinase inhibitor
TraesCSU02G030800	3.4595	3.2346	3.06	1.0532	1.1119	1.0445	16.7376	15.0361	16.5665	20.2827	20.2911	19.5121	2.31347	1.89193e-46	1.4079e-44	2.6225	1.89631e-74	1.79065e-72	3.90961	3.55621e-57	4.83581e-55	4.21156	3.19493e-75	4.92308e-73	up	Un	28897261	28898594	+	TraesCSU02G030800	--	--	--	uncharacterized protein LOC123100812 [Triticum aestivum]	--	A0A3B6UA62_WHEAT SubName: Full=Uncharacterized protein {ECO:0000313|EnsemblPlants:TraesCSU02G030800.1.cds1};	--	--	--
TraesCS3D02G009200	0	0	0	0	0	0.0868	2.3656	1.9095	2.3209	1.145	1.3399	1.6889	8.13861	2.80226e-11	3.26363e-10	7.4731	1.43802e-09	9.38366e-09	6.11773	2.00449e-08	1.99306e-07	5.44781	9.73094e-07	7.55799e-06	up	3D	3087876	3089485	-	TraesCS3D02G009200	--	--	--	transcription factor bHLH168-like [Triticum aestivum]	BH162_ARATH RecName: Full=Transcription factor bHLH162; AltName: Full=Basic helix-loop-helix protein 162; Short=AtbHLH162 {ECO:0000303|PubMed:14600211}; Short=bHLH 162; AltName: Full=bHLH transcription factor bHLH162;	A0A3B6GKL7_WHEAT RecName: Full=BHLH domain-containing protein {ECO:0000259|PROSITE:PS50888};	--	GO:0090575,RNA polymerase II transcription regulator complex; GO:0003700,DNA-binding transcription factor activity; GO:0000981,DNA-binding transcription factor activity, RNA polymerase II-specific; GO:0046983,protein dimerization activity; GO:0000977,RNA polymerase II transcription regulatory region sequence-specific DNA binding; GO:0050832,defense response to fungus; GO:0006357,regulation of tra…	PF00010.29:Helix-loop-helix DNA-binding domain
TraesCS3A02G329500	0	0	0	0	0.0475	0.0379	3.1879	3.3367	3.0755	2.676	2.9382	2.5442	8.8766	1.71025e-13	2.54544e-12	8.63591	6.97873e-13	6.46357e-12	6.84665	1.05706e-10	1.40614e-09	6.59942	4.68541e-10	5.10657e-09	up	3A	574507310	574509612	+	TraesCS3A02G329500	--	--	--	unnamed protein product [Triticum turgidum subsp. durum]	--	A0A453E4H1_AEGTS SubName: Full=Uncharacterized protein {ECO:0000313|EnsemblPlants:AET3Gv20219400.1};	--	GO:0016021,integral component of membrane; GO:0005575,cellular_component; GO:0016020,membrane; GO:0031224,intrinsic component of membrane; GO:0110165,cellular anatomical entity	--
novel.4459	0	0	0	0	0	0	2.4709	2.8416	3.7992	2.2326	2.5045	2.1169	9.66083	7.28e-16	1.36425e-14	9.24447	1.01423e-14	1.12063e-13	9.48344	3.31114e-15	7.33992e-14	9.06056	4.70359e-14	7.95098e-13	up	2B	274297000	274300427	-	--	--	K00658 2-oxoglutarate dehydrogenase E2 component (dihydrolipoamide succinyltransferase) [EC:2.3.1.61] | (RefSeq) dihydrolipoyllysine-residue succinyltransferase component of 2-oxoglutarate dehydrogenase complex 1, mitochondrial-like (A)	ko00020: Citrate cycle (TCA cycle); ko00310: Lysine degradation; ko00380: Tryptophan metabolism; ko01100: Metabolic pathways; ko01110: Biosynthesis of secondary metabolites; ko01200: Carbon metabolism	hypothetical protein B296_00032057 [Ensete ventricosum]	ODO2A_ARATH RecName: Full=Dihydrolipoyllysine-residue succinyltransferase component of 2-oxoglutarate dehydrogenase complex 1, mitochondrial; EC=2.3.1.61; AltName: Full=2-oxoglutarate dehydrogenase complex component E2-1; Short=OGDC-E2-1; AltName: Full=Dihydrolipoamide succinyltransferase component of 2-oxoglutarate dehydrogenase complex 1; AltName: Full=E2K-1; Flags: Precursor;	A0A426YPY8_ENSVE RecName: Full=2-oxoacid_dh domain-containing protein {ECO:0000259|Pfam:PF00198};	Dihydrolipoamide succinyltransferase (2-oxoglutarate dehydrogenase, E2 subunit)	GO:0022626,cytosolic ribosome; GO:0005739,mitochondrion; GO:0045252,oxoglutarate dehydrogenase complex; GO:0009536,plastid; GO:0004149,dihydrolipoyllysine-residue succinyltransferase activity; GO:1901149,salicylic acid binding; GO:0008270,zinc ion binding; GO:0033512,L-lysine catabolic process to acetyl-CoA via saccharopine; GO:0006099,tricarboxylic acid cycle; GO:0003674,molecular_function; GO:0…	PF00198.26:2-oxoacid dehydrogenases acyltransferase (catalytic domain)
novel.3249	0.0851	0.0566	0.0719	0	0	0.1096	2.9608	2.739	3.1982	1.355	1.0944	1.5254	5.38189	3.57769e-22	1.07559e-20	4.21209	7.7128e-13	7.10699e-12	6.21396	6.74869e-16	1.60122e-14	5.04382	4.83393e-10	5.26096e-09	up	2A	250683837	250687344	+	--	--	--	--	histone-lysine N-methyltransferase 2B-like [Triticum urartu]	--	T1NCD8_TRIUA SubName: Full=Uncharacterized protein {ECO:0000313|EnsemblPlants:TRIUR3_28198-P1};	--	--	--
TraesCS2B02G621000	0.0746	0.0248	0.028	0.2551	0.2007	0.3124	3.0706	3.3444	2.991	2.9106	2.6035	2.5901	6.23571	2.93641e-60	3.12824e-58	6.01384	1.15408e-56	7.42505e-55	3.59209	1.27791e-67	2.20989e-65	3.36365	1.13135e-60	1.28965e-58	up	2B	795065294	795072037	-	TraesCS2B02G621000	--	K00921 1-phosphatidylinositol-3-phosphate 5-kinase [EC:2.7.1.150] | (RefSeq) putative 1-phosphatidylinositol-3-phosphate 5-kinase FAB1D (A)	ko00562: Inositol phosphate metabolism; ko01100: Metabolic pathways; ko04070: Phosphatidylinositol signaling system; ko04145: Phagosome	putative 1-phosphatidylinositol-3-phosphate 5-kinase FAB1D [Triticum aestivum]	FAB1D_ARATH RecName: Full=Putative 1-phosphatidylinositol-3-phosphate 5-kinase FAB1D; Short=Phosphatidylinositol 3-phosphate 5-kinase; EC=2.7.1.150; AltName: Full=Phosphatidylinositol 3-phosphate 5-kinase type III; Short=PIPkin-III; Short=Type III PIP kinase; AltName: Full=Protein FORMS APLOID AND BINUCLEATE CELLS 1D;	A0A3B6CHI3_WHEAT RecName: Full=1-phosphatidylinositol-3-phosphate 5-kinase {ECO:0000256|ARBA:ARBA00012009}; EC=2.7.1.150 {ECO:0000256|ARBA:ARBA00012009};	Phosphatidylinositol-4-phosphate 5-kinase and related FYVE finger-containing proteins	GO:0010008,endosome membrane; GO:0000285,1-phosphatidylinositol-3-phosphate 5-kinase activity; GO:0005524,ATP binding; GO:0046854,phosphatidylinositol phosphorylation; GO:0016310,phosphorylation; GO:0003674,molecular_function; GO:0003824,catalytic activity; GO:0016301,kinase activity; GO:0016307,phosphatidylinositol phosphate kinase activity; GO:0016740,transferase activity; GO:0016772,transferas…	PF01504.21:Phosphatidylinositol-4-phosphate 5-Kinase
novel.7849	0	0	0	0.2605	0.1537	0.1227	2.6291	3.3756	3.2581	3.0906	3.0445	2.6501	9.45407	2.88456e-15	5.09452e-14	9.3705	4.08952e-15	4.68122e-14	4.10288	2.46333e-24	1.09328e-22	4.01328	1.13456e-24	4.18401e-23	up	3B	343256209	343257885	.	--	--	--	--	mucin-2-like [Triticum aestivum]	--	--	--	--	--
TraesCS2B02G156000	0	0	0	0.0539	0.1272	0	0.7269	0.8122	0.7691	0.9207	1.1831	1.3283	7.3998	3.21041e-09	2.93385e-08	7.96542	6.47706e-11	4.9287e-10	3.7582	6.40504e-07	5.25897e-06	4.32694	4.30348e-10	4.71293e-09	up	2B	126737476	126739192	-	TraesCS2B02G156000	--	--	--	uncharacterized protein LOC119362659 [Triticum dicoccoides]	--	A0A3B6C1B4_WHEAT SubName: Full=Uncharacterized protein {ECO:0000313|EnsemblPlants:TraesCS2B02G156000.1.cds1};	--	--	PF07893.16:Protein of unknown function (DUF1668)
novel.13130	0	0.046	0	0	0	0.0223	0.9662	1.424	0.8528	4.9604	5.5226	5.27	6.22463	7.60959e-09	6.65216e-08	8.50006	1.45641e-16	1.89349e-15	6.94241	2.43104e-08	2.38795e-07	9.2084	9.7097e-15	1.75037e-13	up	5A	631798820	631802935	+	--	--	K01681 aconitate hydratase [EC:4.2.1.3] | (RefSeq) putative aconitate hydratase, cytoplasmic (A)	ko00020: Citrate cycle (TCA cycle); ko00630: Glyoxylate and dicarboxylate metabolism; ko01100: Metabolic pathways; ko01110: Biosynthesis of secondary metabolites; ko01200: Carbon metabolism; ko01210: 2-Oxocarboxylic acid metabolism; ko01230: Biosynthesis of amino acids	uncharacterized protein LOC119357460 [Triticum dicoccoides]	ACO1_ARATH RecName: Full=Aconitate hydratase 1 {ECO:0000303|PubMed:25061985}; Short=Aconitase 1 {ECO:0000303|PubMed:25061985}; EC=4.2.1.3 {ECO:0000250|UniProtKB:P19414}; AltName: Full=Citrate hydro-lyase 1 {ECO:0000303|PubMed:25061985};	A0A2U1MLB4_ARTAN SubName: Full=Aconitate hydratase 1 {ECO:0000313|EMBL:PWA62002.1};	RNA-binding translational regulator IRP (aconitase superfamily)	GO:0048046,apoplast; GO:0005829,cytosol; GO:0005739,mitochondrion; GO:0000325,plant-type vacuole; GO:0005886,plasma membrane; GO:0009506,plasmodesma; GO:0051539,4 iron, 4 sulfur cluster binding; GO:0003994,aconitate hydratase activity; GO:0047780,citrate dehydratase activity; GO:0005507,copper ion binding; GO:0030350,iron-responsive element binding; GO:0048027,mRNA 5'-UTR binding; GO:0006101,citr…	--
novel.15676	0	0	0	0	0	0	3.1386	2.6177	3.4738	3.6565	3.4696	3.496	9.68174	5.45406e-16	1.03401e-14	9.8791	9.40081e-17	1.24007e-15	9.50479	2.45737e-15	5.51465e-14	9.69558	4.416e-16	9.03954e-15	up	6A	391756976	391761881	+	--	--	--	--	Diacylglycerol kinase [Triticum urartu]	--	M8AFY4_TRIUA SubName: Full=Diacylglycerol kinase {ECO:0000313|EMBL:EMS63785.1, ECO:0000313|EnsemblPlants:TRIUR3_12542-P1};	--	GO:0017050,D-erythro-sphingosine kinase activity; GO:0003951,NAD+ kinase activity; GO:0016310,phosphorylation; GO:0003674,molecular_function; GO:0003824,catalytic activity; GO:0016301,kinase activity; GO:0016740,transferase activity; GO:0016772,transferase activity, transferring phosphorus-containing groups; GO:0016773,phosphotransferase activity, alcohol group as acceptor; GO:0006793,phosphorus …	--
novel.7606	0.1035	0.1239	0.0525	0.191	0.1503	0.24	1.5329	2.2549	2.1738	2.4788	2.3962	1.8242	4.4479	1.62188e-22	4.96801e-21	4.61022	3.52572e-26	8.71533e-25	3.3373	7.6146e-18	2.1495e-16	3.49058	6.29663e-22	1.98744e-20	up	3B	190888014	190890803	-	--	--	--	--	unnamed protein product [Triticum turgidum subsp. durum]	--	A0A446ILB1_TRITD RecName: Full=CCHC-type domain-containing protein {ECO:0000259|PROSITE:PS50158};	--	GO:0003676,nucleic acid binding; GO:0008270,zinc ion binding; GO:0003674,molecular_function; GO:0005488,binding; GO:0097159,organic cyclic compound binding; GO:1901363,heterocyclic compound binding; GO:0043167,ion binding; GO:0043169,cation binding; GO:0046872,metal ion binding; GO:0046914,transition metal ion binding	PF01485.24:IBR domain, a half RING-finger domain
novel.6641	0	0	0	0	0	0	1.9397	2.1796	2.0713	2.1247	1.7755	2.0217	9.48635	2.13081e-15	3.80139e-14	9.41438	2.99756e-15	3.47785e-14	9.30884	9.54138e-15	2.02144e-13	9.23113	1.39195e-14	2.4715e-13	up	3A	216931098	216934865	+	--	--	--	--	serine/arginine repetitive matrix protein 1-like [Aegilops tauschii subsp. strangulata]	--	A0A453R8P2_AEGTS SubName: Full=Uncharacterized protein {ECO:0000313|EnsemblPlants:AET7Gv20500800.6};	--	GO:0016021,integral component of membrane; GO:0005575,cellular_component; GO:0016020,membrane; GO:0031224,intrinsic component of membrane; GO:0110165,cellular anatomical entity	--
novel.3132	0	0	0	0	0	0.0208	1.4582	1.6282	1.4438	1.4383	1.3955	1.4771	8.66208	7.74684e-13	1.07492e-11	8.58309	9.79768e-13	8.95017e-12	7.52276	6.76017e-10	8.07089e-09	7.43781	8.8145e-10	9.29143e-09	up	2A	152969880	152972069	-	--	--	--	--	uncharacterized protein LOC123167040 [Triticum aestivum]	--	--	--	--	--
TraesCS3D02G001500	0	0	0	0.12	0.1416	0.4145	8.8062	8.861	7.3205	7.9021	6.9562	8.1902	10.2659	6.0509e-18	1.35151e-16	10.1419	1.32878e-17	1.86802e-16	5.1561	4.87191e-38	3.83149e-36	5.02539	2.94682e-37	1.7858e-35	up	3D	770364	773698	+	TraesCS3D02G001500	--	K00859 dephospho-CoA kinase [EC:2.7.1.24] | (RefSeq) dephospho-CoA kinase (A)	ko00770: Pantothenate and CoA biosynthesis; ko01100: Metabolic pathways; ko01240: Biosynthesis of cofactors	dephospho-CoA kinase [Triticum aestivum]	COAE_ORYSJ RecName: Full=Dephospho-CoA kinase; EC=2.7.1.24; AltName: Full=Dephosphocoenzyme A kinase;	A0A453DP40_AEGTS SubName: Full=Uncharacterized protein {ECO:0000313|EnsemblPlants:AET3Gv20020400.3};	Similar to bacterial dephospho-CoA kinase	GO:0005777,peroxisome; GO:0005524,ATP binding; GO:0004140,dephospho-CoA kinase activity; GO:0015937,coenzyme A biosynthetic process; GO:0016310,phosphorylation; GO:0000166,nucleotide binding; GO:0003674,molecular_function; GO:0005488,binding; GO:0017076,purine nucleotide binding; GO:0030554,adenyl nucleotide binding; GO:0032553,ribonucleotide binding; GO:0032555,purine ribonucleotide binding; GO:…	PF01121.23:Dephospho-CoA kinase
TraesCS3A02G304100	0.0202	0.0134	0.0057	0.0207	0.0163	0.0781	0.2585	0.1874	0.116	0.2017	0.2639	0.179	3.87457	1.44307e-07	1.10892e-06	4.07328	2.9094e-09	1.84058e-08	2.24332	0.000352487	0.00186359	2.4241	1.32295e-05	8.96014e-05	up	3A	539354191	539378135	+	TraesCS3A02G304100	--	K03255 protein TIF31 | (RefSeq) protein TSS-like isoform X1 (A)	--	hypothetical protein CFC21_036318 [Triticum aestivum]	REC1_ARATH RecName: Full=Protein REDUCED CHLOROPLAST COVERAGE 1 {ECO:0000303|PubMed:26862170};	A0A3B6EK52_WHEAT RecName: Full=Clu domain-containing protein {ECO:0000259|PROSITE:PS51823};	Uncharacterized protein CLU1/cluA/TIF31 involved in mitochondrial morphology/distribution, also found associated with eIF-3	GO:0005737,cytoplasm; GO:0005829,cytosol; GO:0005576,extracellular region; GO:0005634,nucleus; GO:0003729,mRNA binding; GO:0019750,chloroplast localization; GO:0006996,organelle organization; GO:0010906,regulation of glucose metabolic process; GO:0003674,molecular_function; GO:0003676,nucleic acid binding; GO:0003723,RNA binding; GO:0005488,binding; GO:0097159,organic cyclic compound binding; GO:…	PF12807.10:Translation initiation factor eIF3 subunit 135
TraesCS7B02G440100	0	0	0	0.1586	0.3742	0.2988	2.5524	4.241	4.1594	2.1423	2.599	2.2544	9.09079	5.05415e-14	7.93979e-13	8.43685	2.72675e-12	2.39089e-11	3.73385	7.45253e-18	2.10471e-16	3.07363	1.80701e-12	2.57542e-11	up	7B	705733614	705736627	+	TraesCS7B02G440100	--	K01061 carboxymethylenebutenolidase [EC:3.1.1.45] | (RefSeq) carboxymethylenebutenolidase homolog isoform X1 (A)	ko01100: Metabolic pathways	endo-1,3;1,4-beta-D-glucanase-like isoform X2 [Triticum aestivum]	E134_MAIZE RecName: Full=Endo-1,3;1,4-beta-D-glucanase; EC=3.2.1.-; Flags: Precursor;	A0A3B6SSZ9_WHEAT RecName: Full=DLH domain-containing protein {ECO:0000259|Pfam:PF01738};	Predicted hydrolase related to dienelactone hydrolase	GO:0005576,extracellular region; GO:0016787,hydrolase activity; GO:0003674,molecular_function; GO:0003824,catalytic activity; GO:0005575,cellular_component; GO:0110165,cellular anatomical entity	PF01738.21:Dienelactone hydrolase family
TraesCS4B02G021100	0	0	0	0.2664	0.6285	0.2196	8.9519	8.1278	9.8382	6.2875	5.505	6.5434	10.6371	3.20023e-19	7.94469e-18	10.0766	2.19654e-17	3.03579e-16	4.64352	1.49839e-50	1.70988e-48	4.07551	1.17809e-37	7.22497e-36	up	4B	15146111	15150858	-	TraesCS4B02G021100	--	K13422 transcription factor MYC2 | (RefSeq) transcription factor MYC2-like (A)	ko04016: MAPK signaling pathway - plant; ko04075: Plant hormone signal transduction	transcription factor bHLH25-like [Triticum aestivum]	BH025_ARATH RecName: Full=Transcription factor bHLH25; AltName: Full=Basic helix-loop-helix protein 25; Short=AtbHLH25; Short=bHLH 25; AltName: Full=Transcription factor EN 29; AltName: Full=bHLH transcription factor bHLH025;	A0A446RPU6_TRITD RecName: Full=BHLH domain-containing protein {ECO:0000259|PROSITE:PS50888};	--	GO:0005634,nucleus; GO:0003700,DNA-binding transcription factor activity; GO:0046983,protein dimerization activity; GO:0000976,transcription regulatory region sequence-specific DNA binding; GO:0006355,regulation of transcription, DNA-templated; GO:0003674,molecular_function; GO:0140110,transcription regulator activity; GO:0005488,binding; GO:0005515,protein binding; GO:0001067,regulatory region n…	PF00010.29:Helix-loop-helix DNA-binding domain
novel.4345	0	0	0	0.0917	0	0.1295	2.1537	2.2448	2.1163	3.1321	2.5611	2.0276	8.13007	2.84447e-11	3.30966e-10	8.36841	4.86904e-12	4.1646e-11	4.79078	1.32639e-10	1.74151e-09	5.02076	4.48549e-12	6.12255e-11	up	2B	199246829	199248361	-	--	--	--	--	--	--	--	--	--	--
novel.14210	0	0	0	0.1558	0.1226	0.0489	3.8868	3.6004	5.7991	4.8721	4.2941	5.5799	8.97667	1.10727e-13	1.68704e-12	9.12047	2.54873e-14	2.71543e-13	5.36014	5.73762e-16	1.36816e-14	5.49879	7.56762e-18	1.80026e-16	up	5B	599291961	599295266	-	--	--	--	--	uncharacterized protein LOC119310279 [Triticum dicoccoides]	--	F2CR12_HORVV SubName: Full=Predicted protein {ECO:0000313|EMBL:BAJ85283.1};	--	GO:0016021,integral component of membrane; GO:0005575,cellular_component; GO:0016020,membrane; GO:0031224,intrinsic component of membrane; GO:0110165,cellular anatomical entity	--
novel.18931	0	0	0	0	0	0	1.5977	1.3471	1.298	2.1312	2.9203	3.4505	7.43401	2.64866e-09	2.44499e-08	8.43167	3.34601e-12	2.91266e-11	7.257	1.1794e-08	1.20889e-07	8.24801	1.56079e-11	2.02111e-10	up	7A	722573453	722577529	-	--	--	--	--	uncharacterized protein LOC123147159 [Triticum aestivum]	--	A0A3B6QC71_WHEAT SubName: Full=Uncharacterized protein {ECO:0000313|EnsemblPlants:TraesCS6D02G125000.1};	--	GO:0003677,DNA binding; GO:0003674,molecular_function; GO:0003676,nucleic acid binding; GO:0005488,binding; GO:0097159,organic cyclic compound binding; GO:1901363,heterocyclic compound binding	--
novel.2289	0	0	0	0	0	0	1.7885	1.5803	1.9133	1.9544	1.7699	1.8114	9.53911	1.4892e-15	2.70843e-14	9.60093	7.48598e-16	9.13287e-15	9.36207	6.66748e-15	1.43323e-13	9.41748	3.48711e-15	6.57307e-14	up	1D	78383396	78387493	+	--	--	K17604 zinc finger SWIM domain-containing protein 3 | (RefSeq) protein FAR1-RELATED SEQUENCE 5-like (A)	--	protein FAR1-RELATED SEQUENCE 5 [Aegilops tauschii subsp. strangulata]	FRS5_ARATH RecName: Full=Protein FAR1-RELATED SEQUENCE 5;	A0A7H4LLX1_WHEAT RecName: Full=Protein FAR1-RELATED SEQUENCE {ECO:0000256|RuleBase:RU367018};	--	GO:0005634,nucleus; GO:0008270,zinc ion binding; GO:0006355,regulation of transcription, DNA-templated; GO:0003674,molecular_function; GO:0005488,binding; GO:0043167,ion binding; GO:0043169,cation binding; GO:0046872,metal ion binding; GO:0046914,transition metal ion binding; GO:0006139,nucleobase-containing compound metabolic process; GO:0006351,transcription, DNA-templated; GO:0006725,cellular …	PF10551.12:MULE transposase domain
novel.7853	0	0	0	0.1258	0.3102	0.1292	5.5209	5.9261	4.856	4.9996	5.2275	5.3243	11.457	3.68701e-22	1.10792e-20	11.3822	5.98913e-22	1.15926e-20	4.8951	5.63141e-83	1.26883e-80	4.8161	1.97486e-86	3.63707e-84	up	3B	345653642	345658282	+	--	--	--	--	hypothetical protein ZWY2020_011006, partial [Hordeum vulgare]	--	M8CCW3_AEGTA SubName: Full=Uncharacterized protein {ECO:0000313|EMBL:EMT32224.1, ECO:0000313|EnsemblPlants:EMT32224};	--	GO:0016021,integral component of membrane; GO:0005575,cellular_component; GO:0016020,membrane; GO:0031224,intrinsic component of membrane; GO:0110165,cellular anatomical entity	--
novel.8943	0.0854	0.0426	0.1803	0.3064	0.9296	0.7422	3.8466	3.2978	2.9395	2.7462	3.3191	2.9319	4.97879	3.73338e-18	8.4956e-17	4.80917	1.64002e-17	2.28827e-16	2.36002	1.402e-10	1.83376e-09	2.1846	7.63241e-10	8.10108e-09	up	3D	200433897	200435098	-	--	--	--	--	unnamed protein product [Triticum aestivum]	--	A0A453ETZ6_AEGTS RecName: Full=Dimer_Tnp_hAT domain-containing protein {ECO:0000259|Pfam:PF05699};	--	GO:0016021,integral component of membrane; GO:0046983,protein dimerization activity; GO:0003674,molecular_function; GO:0005488,binding; GO:0005515,protein binding; GO:0005575,cellular_component; GO:0016020,membrane; GO:0031224,intrinsic component of membrane; GO:0110165,cellular anatomical entity	PF05699.17:hAT family C-terminal dimerisation region
TraesCS5B02G299600	0	0	0	0.1895	0	0.2678	2.4735	1.535	1.2727	2.2073	1.9449	2.2754	7.77691	4.02458e-10	4.1038e-09	8.05541	3.31265e-11	2.61106e-10	3.45445	8.43384e-08	7.77006e-07	3.7173	1.14425e-10	1.3364e-09	up	5B	483015341	483017642	-	TraesCS5B02G299600	--	--	--	uncharacterized protein LOC123112689 isoform X2 [Triticum aestivum]	--	A0A3B6LQA0_WHEAT SubName: Full=Uncharacterized protein {ECO:0000313|EnsemblPlants:TraesCS5B02G299600.1};	--	--	--
TraesCS3D02G012500	0.0302	0	0	0.0413	0	0.0682	1.6549	1.5187	1.64	0.9953	1.0844	0.9471	7.40105	3.7845e-18	8.60559e-17	6.72635	4.13577e-15	4.72974e-14	5.36243	2.40844e-28	1.30428e-26	4.68367	7.31038e-21	2.17636e-19	up	3D	4356515	4364492	-	TraesCS3D02G012500	--	K13475 R protein MLA10 | (RefSeq) disease resistance protein RGA5-like isoform X1 (A)	ko04626: Plant-pathogen interaction	disease resistance protein PIK5-NP-like [Triticum aestivum]	RGA5R_ORYSJ RecName: Full=Disease resistance protein RGA5 {ECO:0000305}; AltName: Full=Os11gRGA5 {ECO:0000312|EMBL:BAK39930.1}; AltName: Full=SasRGA5 {ECO:0000303|PubMed:21251109};	A0A3B6GNC6_WHEAT SubName: Full=Uncharacterized protein {ECO:0000313|EnsemblPlants:TraesCS3D02G012500.1};	Apoptotic ATPase	GO:0005737,cytoplasm; GO:0043531,ADP binding; GO:0005524,ATP binding; GO:0043621,protein self-association; GO:0042742,defense response to bacterium; GO:0002758,innate immune response-activating signal transduction; GO:0060548,negative regulation of cell death; GO:0009626,plant-type hypersensitive response; GO:0000166,nucleotide binding; GO:0003674,molecular_function; GO:0005488,binding; GO:001707…	PF00931.25:NB-ARC domain
TraesCS5B02G505800	0.6771	0.5446	0.406	0.5376	1.0044	0.8653	6.023	4.574	4.5884	5.441	4.5469	4.7281	3.23685	7.82145e-45	5.50814e-43	3.18736	2.02672e-50	1.10476e-48	2.66081	1.66937e-29	9.50742e-28	2.60423	6.92251e-33	3.57962e-31	up	5B	671353307	671357236	-	TraesCS5B02G505800	--	--	--	uncharacterized protein LOC123114090 isoform X1 [Triticum aestivum]	--	A0A3B6LX07_WHEAT RecName: Full=F-box domain-containing protein {ECO:0000259|Pfam:PF00646};	--	--	PF00646.36:F-box domain
novel.16976	0	0	0	0	0	0	1.6113	1.5303	1.379	1.3823	1.422	1.7082	9.22031	1.50142e-14	2.48388e-13	9.211	1.322e-14	1.44226e-13	9.04307	6.69258e-14	1.29836e-12	9.02761	6.12639e-14	1.02515e-12	up	6B	626527953	626530877	+	--	--	--	--	uncharacterized protein LOC125520329 isoform X2 [Triticum urartu]	--	M7ZHL1_TRIUA SubName: Full=Uncharacterized protein {ECO:0000313|EMBL:EMS62703.1, ECO:0000313|EnsemblPlants:TRIUR3_02944-P1};	--	--	--
TraesCS2B02G217300	4.4003	4.0375	4.3127	4.1516	5.0582	4.0813	22.4993	20.7063	20.2289	19.2583	18.5505	18.6214	2.31568	1.13653e-71	1.60812e-69	2.14095	4.04471e-69	3.39148e-67	2.25626	1.09701e-53	1.37373e-51	2.07552	5.11911e-50	4.428e-48	up	2B	205642247	205647325	+	TraesCS2B02G217300	Protein yippee-like [Source:UniProtKB/TrEMBL%3BAcc:A0A1D6DLC9]	--	--	putative yippee-like protein Os10g0369500 [Triticum dicoccoides]	YIPL_ORYSJ RecName: Full=Putative yippee-like protein Os10g0369500;	A0A446M3J1_TRITD RecName: Full=Protein yippee-like {ECO:0000256|RuleBase:RU110713};	Predicted Yippee-type zinc-binding protein	GO:0046872,metal ion binding; GO:0003674,molecular_function; GO:0005488,binding; GO:0043167,ion binding; GO:0043169,cation binding	PF03226.17:Yippee zinc-binding/DNA-binding /Mis18, centromere assembly
novel.3227	0	0	0	0.1196	0.047	0	1.4052	1.0966	1.4226	1.0775	1.0458	1.1591	8.59794	1.28465e-12	1.72661e-11	8.33507	5.21497e-12	4.445e-11	4.56569	6.47887e-14	1.25898e-12	4.29652	1.07435e-12	1.56839e-11	up	2A	230857905	230861334	-	--	--	K19658 peroxisomal enoyl-CoA hydratase 2 [EC:4.2.1.119] | (RefSeq) uncharacterized protein LOC123188462 isoform X1 (A)	--	uncharacterized protein LOC123188462 isoform X3 [Triticum aestivum]	DUT_ORYSJ RecName: Full=Deoxyuridine 5'-triphosphate nucleotidohydrolase; Short=dUTPase; EC=3.6.1.23; AltName: Full=dUTP pyrophosphatase;	A0A453DSN7_AEGTS SubName: Full=Uncharacterized protein {ECO:0000313|EnsemblPlants:AET3Gv20064600.12};	dUTPase	GO:0004170,dUTP diphosphatase activity; GO:0000287,magnesium ion binding; GO:0006226,dUMP biosynthetic process; GO:0046081,dUTP catabolic process; GO:0003674,molecular_function; GO:0003824,catalytic activity; GO:0016462,pyrophosphatase activity; GO:0016787,hydrolase activity; GO:0016817,hydrolase activity, acting on acid anhydrides; GO:0016818,hydrolase activity, acting on acid anhydrides, in pho…	--
novel.16981	0.1084	0.6486	0.0916	0.4446	1.5738	0.733	4.5456	5.3598	4.6654	3.3833	4.8163	3.1608	4.15153	1.21536e-11	1.46754e-10	3.78655	1.02395e-09	6.78409e-09	2.43721	3.96249e-07	3.34603e-06	2.06495	2.8856e-05	0.000186951	up	6B	630548251	630614422	+	--	--	K00278 L-aspartate oxidase [EC:1.4.3.16] | (RefSeq) L-aspartate oxidase, chloroplastic-like isoform X1 (A)	ko00250: Alanine, aspartate and glutamate metabolism; ko00760: Nicotinate and nicotinamide metabolism; ko01100: Metabolic pathways; ko01240: Biosynthesis of cofactors	OSJNBb0093G06.3 [Oryza sativa Japonica Group]	M310_ARATH RecName: Full=Uncharacterized mitochondrial protein AtMg00310; AltName: Full=ORF154;	Q7X6L5_ORYSJ SubName: Full=OSJNBb0093G06.3 protein {ECO:0000313|EMBL:CAE04995.2};	FOG: Transposon-encoded proteins with TYA, reverse transcriptase, integrase domains in various combinations	GO:0005739,mitochondrion; GO:0005575,cellular_component; GO:0005622,intracellular anatomical structure; GO:0005737,cytoplasm; GO:0043226,organelle; GO:0043227,membrane-bounded organelle; GO:0043229,intracellular organelle; GO:0043231,intracellular membrane-bounded organelle; GO:0110165,cellular anatomical entity	PF13456.9:Reverse transcriptase-like
TraesCS2A02G572600	0.2506	0.1666	0.247	0.5567	0.2526	0.6455	13.9368	14.617	16.034	10.1359	11.9889	10.5816	6.06244	1.12279e-59	1.18e-57	5.61006	6.45698e-51	3.564e-49	4.89257	2.12748e-64	3.36775e-62	4.43398	1.25403e-51	1.14106e-49	up	2A	768657172	768658718	+	TraesCS2A02G572600	Peroxidase [Source:UniProtKB/TrEMBL%3BAcc:A0A341QMJ0]	K00430 peroxidase [EC:1.11.1.7] | (RefSeq) peroxidase 2-like (A)	ko00940: Phenylpropanoid biosynthesis; ko01100: Metabolic pathways; ko01110: Biosynthesis of secondary metabolites	hypothetical protein CFC21_020233 [Triticum aestivum]	PER12_ARATH RecName: Full=Peroxidase 12; Short=Atperox P12; EC=1.11.1.7; AltName: Full=ATP4a; AltName: Full=PRXR6; Flags: Precursor;	A0A446LP34_TRITD RecName: Full=Peroxidase {ECO:0000256|RuleBase:RU362060}; EC=1.11.1.7 {ECO:0000256|RuleBase:RU362060};	--	GO:0005576,extracellular region; GO:0005739,mitochondrion; GO:0009505,plant-type cell wall; GO:0000325,plant-type vacuole; GO:0009506,plasmodesma; GO:0020037,heme binding; GO:0046872,metal ion binding; GO:0004601,peroxidase activity; GO:0042744,hydrogen peroxide catabolic process; GO:0006979,response to oxidative stress; GO:0003674,molecular_function; GO:0005488,binding; GO:0046906,tetrapyrrole b…	PF00141.26:Peroxidase
novel.12384	0	0	0	0.0194	0.0229	0	1.1144	1.4036	1.1077	0.9403	0.7745	0.8094	8.52596	2.0878e-12	2.7369e-11	7.99477	4.95948e-11	3.82848e-10	6.4931	1.36414e-09	1.57414e-08	5.95572	3.42375e-08	3.07066e-07	up	5A	41381674	41383924	.	--	--	K17604 zinc finger SWIM domain-containing protein 3 | (RefSeq) protein FAR1-RELATED SEQUENCE 5-like (A)	--	protein FAR1-RELATED SEQUENCE 5-like [Triticum aestivum]	FRS5_ARATH RecName: Full=Protein FAR1-RELATED SEQUENCE 5;	T1NVU6_TRIUA RecName: Full=Protein FAR1-RELATED SEQUENCE {ECO:0000256|RuleBase:RU367018};	--	GO:0005634,nucleus; GO:0008270,zinc ion binding; GO:0006355,regulation of transcription, DNA-templated; GO:0003674,molecular_function; GO:0005488,binding; GO:0043167,ion binding; GO:0043169,cation binding; GO:0046872,metal ion binding; GO:0046914,transition metal ion binding; GO:0006139,nucleobase-containing compound metabolic process; GO:0006351,transcription, DNA-templated; GO:0006725,cellular …	PF10551.12:MULE transposase domain
novel.2135	0	0	0	0	0	0	3.2114	3.1617	3.65	2.7324	3.142	3.2588	8.60953	1.12274e-12	1.52193e-11	8.4697	2.17137e-12	1.92149e-11	8.43232	4.9889e-12	7.87711e-11	8.28602	1.00389e-11	1.32259e-10	up	1D	1585888	1586751	-	--	--	--	--	--	--	--	--	--	--
novel.22058	0.062	0.1237	0.3143	0.1272	0	0.7787	4.8687	4.4075	4.0566	4.9768	4.9304	3.8975	4.67574	2.38139e-17	5.08515e-16	4.71946	1.75411e-18	2.63688e-17	3.84721	0.000461171	0.00237237	3.88367	0.000429298	0.00229398	up	Un	418518583	418519470	+	--	--	--	--	hypothetical protein ZWY2020_010602 [Hordeum vulgare]	--	M8A7U4_TRIUA SubName: Full=Uncharacterized protein {ECO:0000313|EMBL:EMS68076.1, ECO:0000313|EnsemblPlants:TRIUR3_20152-P1};	--	GO:0016021,integral component of membrane; GO:0005575,cellular_component; GO:0016020,membrane; GO:0031224,intrinsic component of membrane; GO:0110165,cellular anatomical entity	--
novel.16983	0	0	0	0	0	0	9.6589	11.7605	10.1772	9.7904	7.7978	8.93	10.6837	2.21059e-19	5.55492e-18	10.4225	1.56497e-18	2.36239e-17	10.506	1.04252e-18	3.14261e-17	10.2392	7.58348e-18	1.80271e-16	up	6B	632230780	632231932	.	--	--	--	--	hypothetical protein CFC21_002683, partial [Triticum aestivum]	--	M8ATG6_AEGTA SubName: Full=Uncharacterized protein {ECO:0000313|EMBL:EMT04719.1, ECO:0000313|EnsemblPlants:EMT04719};	--	--	--
novel.4553	0	0	0	0	0.0604	0.0161	1.3654	1.5165	1.6037	1.2503	0.9239	1.2934	9.01791	6.41906e-14	9.98483e-13	8.63803	7.62677e-13	7.03193e-12	5.98179	9.35643e-15	1.98293e-13	5.59521	6.93903e-13	1.0387e-11	up	2B	330764605	330767165	.	--	--	K13851 repetitive interspersed family protein | (RefSeq) uncharacterized protein LOC123156635 (A)	--	uncharacterized protein LOC119363615 [Triticum dicoccoides]	--	A0A3B6PST2_WHEAT SubName: Full=Uncharacterized protein {ECO:0000313|EnsemblPlants:TraesCS6B02G405300.1.cds1};	--	--	--
TraesCS2B02G288900	0.2701	0.206	0.2282	0.1874	0.2115	0.1074	1.9494	2.0072	2.1269	1.8674	1.7186	1.8533	3.11457	1.78763e-53	1.62177e-51	2.94641	4.63388e-51	2.5716e-49	3.60372	1.22344e-46	1.22814e-44	3.42983	5.3852e-44	3.99835e-42	up	2B	399398390	399403751	-	TraesCS2B02G288900	--	K13851 repetitive interspersed family protein | (RefSeq) uncharacterized protein LOC123156635 (A)	--	uncharacterized protein LOC123045187 [Triticum aestivum]	--	A0A3B6C657_WHEAT SubName: Full=Uncharacterized protein {ECO:0000313|EnsemblPlants:TraesCS2B02G288900.1.cds1};	--	--	--
novel.7821	0	0	0	0	0.1586	0.0844	2.417	1.5528	1.9557	1.7812	1.5837	1.359	8.02341	6.68353e-11	7.47758e-10	7.69269	3.47228e-10	2.43012e-09	4.6636	7.21691e-10	8.59127e-09	4.32588	9.99891e-09	9.48512e-08	up	3B	327788607	327789672	+	--	--	--	--	uncharacterized protein LOC119350340 [Triticum dicoccoides]	--	--	--	--	--
TraesCS5B02G036800	0.0606	0	0.0512	0.0828	0.0244	0	0.7926	0.7799	0.9732	1.0803	0.9325	0.6803	4.48589	5.54469e-11	6.26249e-10	4.56123	8.44482e-12	7.0559e-11	4.56777	2.16066e-09	2.43191e-08	4.63722	5.07186e-10	5.50428e-09	up	5B	41093348	41097077	+	TraesCS5B02G036800	--	--	--	chloroplast stem-loop binding protein of 41 kDa b, chloroplastic-like [Triticum dicoccoides]	CP41B_ARATH RecName: Full=Chloroplast stem-loop binding protein of 41 kDa b, chloroplastic; Short=CSP41-b; AltName: Full=Heteroglycan-interacting protein 1.3; AltName: Full=Protein CHLOROPLAST RNA BINDING; AltName: Full=Protein Gb5f; Flags: Precursor;	M8CYL1_AEGTA RecName: Full=Epimerase domain-containing protein {ECO:0000259|Pfam:PF01370};	--	GO:0048046,apoplast; GO:0009507,chloroplast; GO:0009941,chloroplast envelope; GO:0009570,chloroplast stroma; GO:0005829,cytosol; GO:0005576,extracellular region; GO:0005777,peroxisome; GO:0000325,plant-type vacuole; GO:0009506,plasmodesma; GO:0000427,plastid-encoded plastid RNA polymerase complex; GO:0010287,plastoglobule; GO:0005840,ribosome; GO:0010319,stromule; GO:0003677,DNA binding; GO:00102…	PF01370.24:NAD dependent epimerase/dehydratase family
TraesCS1B02G425200	1.0334	0.5377	0.8731	0.0922	0.4349	1.0853	25.6202	29.5448	22.9766	29.1391	29.0828	30.4577	4.99669	3.33624e-113	8.64772e-111	5.17181	4.53498e-138	1.09156e-135	5.58601	5.48527e-13	9.69756e-12	5.75529	1.22894e-13	1.98914e-12	up	1B	649670064	649671011	+	TraesCS1B02G425200	--	K03676 glutaredoxin 3 | (RefSeq) glutaredoxin-C9-like (A)	--	monothiol glutaredoxin-S9-like [Triticum aestivum]	GRXS9_ORYSJ RecName: Full=Monothiol glutaredoxin-S9;	A0A452ZWK8_AEGTS RecName: Full=Glutaredoxin domain-containing protein {ECO:0000259|Pfam:PF00462};	Glutaredoxin and related proteins	GO:0005737,cytoplasm; GO:0005634,nucleus; GO:0051537,2 iron, 2 sulfur cluster binding; GO:0097573,glutathione oxidoreductase activity; GO:0046872,metal ion binding; GO:0003674,molecular_function; GO:0005488,binding; GO:0051536,iron-sulfur cluster binding; GO:0051540,metal cluster binding; GO:0003824,catalytic activity; GO:0015035,protein disulfide oxidoreductase activity; GO:0015036,disulfide oxi…	PF00462.27:Glutaredoxin
TraesCS1B02G188200	0.1011	0.1411	0.0683	0.0415	0	0.1758	1.0643	1.0622	1.1486	0.953	1.0047	1.0612	3.4224	1.62342e-13	2.42319e-12	3.29941	2.29859e-13	2.23551e-12	3.82179	3.87075e-11	5.41747e-10	3.68923	6.34461e-11	7.64744e-10	up	1B	336351163	336353446	+	TraesCS1B02G188200	--	--	--	hypothetical protein CFC21_099782 [Triticum aestivum]	PP166_ARATH RecName: Full=Pentatricopeptide repeat-containing protein At2g20710, mitochondrial; Flags: Precursor;	A0A3B5YWI2_WHEAT SubName: Full=Uncharacterized protein {ECO:0000313|EnsemblPlants:TraesCS1B02G188200.1};	FOG: PPR repeat	GO:0005739,mitochondrion; GO:0005575,cellular_component; GO:0005622,intracellular anatomical structure; GO:0005737,cytoplasm; GO:0043226,organelle; GO:0043227,membrane-bounded organelle; GO:0043229,intracellular organelle; GO:0043231,intracellular membrane-bounded organelle; GO:0110165,cellular anatomical entity	PF13041.9:PPR repeat family
TraesCS2B02G580900	0.3561	0.5327	0.2256	1.5976	1.508	2.5371	9.5718	9.4576	8.1616	10.0376	9.8113	11.2493	4.63921	7.98424e-46	5.84289e-44	4.8272	2.14465e-53	1.25366e-51	2.25002	4.84346e-23	1.99877e-21	2.42882	1.80686e-31	8.90765e-30	up	2B	768547900	768551035	-	TraesCS2B02G580900	--	--	--	hypothetical protein CFC21_019975 [Triticum aestivum]	--	A0A446LMF4_TRITD SubName: Full=Uncharacterized protein {ECO:0000313|EMBL:VAH38747.1};	--	GO:0016021,integral component of membrane; GO:0005575,cellular_component; GO:0016020,membrane; GO:0031224,intrinsic component of membrane; GO:0110165,cellular anatomical entity	--
TraesCSU02G205900	0	0.0529	0.0224	0.1359	0	0	3.2167	3.6251	4.1986	3.1576	2.7587	2.9889	7.20645	4.15261e-17	8.66054e-16	6.88922	7.59361e-16	9.25865e-15	6.29598	5.64059e-20	1.87018e-18	5.97265	3.28105e-18	8.02633e-17	up	Un	306395011	306396716	-	TraesCSU02G205900	--	K22588 acetylserotonin O-methyltransferase, plant [EC:2.1.1.4] | (RefSeq) acetylserotonin O-methyltransferase 1-like (A)	ko00380: Tryptophan metabolism; ko01100: Metabolic pathways; ko01110: Biosynthesis of secondary metabolites	acetylserotonin O-methyltransferase 1-like [Triticum dicoccoides]	ASMT1_ORYSJ RecName: Full=Acetylserotonin O-methyltransferase 1 {ECO:0000305}; Short=OsASMT1 {ECO:0000303|PubMed:24134674}; EC=2.1.1.4 {ECO:0000269|PubMed:21210840};	A0A446KFG4_TRITD SubName: Full=Uncharacterized protein {ECO:0000313|EMBL:VAH24098.1};	Hydroxyindole-O-methyltransferase and related SAM-dependent methyltransferases	GO:0005737,cytoplasm; GO:0017096,acetylserotonin O-methyltransferase activity; GO:0008171,O-methyltransferase activity; GO:0046983,protein dimerization activity; GO:0008757,S-adenosylmethionine-dependent methyltransferase activity; GO:0019438,aromatic compound biosynthetic process; GO:0030187,melatonin biosynthetic process; GO:0032259,methylation; GO:0003674,molecular_function; GO:0003824,catalyt…	PF00891.21:O-methyltransferase domain
TraesCS2B02G614500	0	0	0	0	0	0	8.8027	8.4093	10.1078	8.2824	8.6362	7.8869	10.935	2.87062e-20	7.69294e-19	10.7903	7.92152e-20	1.32086e-18	10.7579	1.37018e-19	4.41489e-18	10.6065	3.91067e-19	1.03377e-17	up	2B	793175952	793177813	-	TraesCS2B02G614500	Peroxidase [Source:UniProtKB/TrEMBL%3BAcc:W5B6V0]	K00430 peroxidase [EC:1.11.1.7] | (RefSeq) cationic peroxidase SPC4-like (A)	ko00940: Phenylpropanoid biosynthesis; ko01100: Metabolic pathways; ko01110: Biosynthesis of secondary metabolites	cationic peroxidase SPC4-like [Triticum aestivum]	PER12_ARATH RecName: Full=Peroxidase 12; Short=Atperox P12; EC=1.11.1.7; AltName: Full=ATP4a; AltName: Full=PRXR6; Flags: Precursor;	A0A446MYI4_TRITD RecName: Full=Peroxidase {ECO:0000256|RuleBase:RU362060}; EC=1.11.1.7 {ECO:0000256|RuleBase:RU362060};	--	GO:0005576,extracellular region; GO:0005739,mitochondrion; GO:0009505,plant-type cell wall; GO:0000325,plant-type vacuole; GO:0009506,plasmodesma; GO:0020037,heme binding; GO:0046872,metal ion binding; GO:0004601,peroxidase activity; GO:0042744,hydrogen peroxide catabolic process; GO:0006979,response to oxidative stress; GO:0003674,molecular_function; GO:0005488,binding; GO:0046906,tetrapyrrole b…	PF00141.26:Peroxidase
TraesCS2A02G293900	0.1519	0.3029	0.2887	0.0779	0	0.5135	2.7779	2.2587	3.1048	3.144	2.5527	2.8047	3.44311	6.2481e-17	1.28741e-15	3.49922	2.02171e-19	3.27755e-18	3.7546	0.00112095	0.00526972	3.80259	0.000900223	0.00447579	up	2A	505080641	505085456	-	TraesCS2A02G293900	--	--	--	uncharacterized protein LOC123189144 [Triticum aestivum]	--	A0A3B6AZV6_WHEAT SubName: Full=Uncharacterized protein {ECO:0000313|EnsemblPlants:TraesCS2A02G293900.2};	--	--	--
TraesCS6A02G003200	0	0	0	0	0	0	2.6372	2.4834	3.4984	1.8122	1.5768	2.6335	8.80765	3.16727e-13	4.58666e-12	8.28318	9.36555e-12	7.79442e-11	8.63055	1.41299e-12	2.38536e-11	8.10024	4.36286e-11	5.36096e-10	up	6A	1430060	1431649	-	TraesCS6A02G003200	--	K09580 protein disulfide-isomerase A1 [EC:5.3.4.1] | (RefSeq) protein disulfide isomerase-like 1-4 (A)	ko04141: Protein processing in endoplasmic reticulum	protein disulfide isomerase-like 1-4 [Triticum aestivum]	PDI14_ORYSJ RecName: Full=Protein disulfide isomerase-like 1-4; Short=OsPDIL1-4; EC=5.3.4.1; AltName: Full=Protein disulfide isomerase-like 2-1; Short=OsPDIL2-1; Flags: Precursor;	A0A3B6NH23_WHEAT RecName: Full=Thioredoxin domain-containing protein {ECO:0000259|PROSITE:PS51352};	Protein disulfide isomerase (prolyl 4-hydroxylase beta subunit)	GO:0005783,endoplasmic reticulum; GO:0005788,endoplasmic reticulum lumen; GO:0003756,protein disulfide isomerase activity; GO:0006457,protein folding; GO:0034976,response to endoplasmic reticulum stress; GO:0003674,molecular_function; GO:0003824,catalytic activity; GO:0016853,isomerase activity; GO:0016860,intramolecular oxidoreductase activity; GO:0016864,intramolecular oxidoreductase activity, …	PF00085.23:Thioredoxin
novel.13576	0	0	0	0.0751	0	0.1414	1.5674	1.3572	1.5437	1.0491	1.5833	1.3043	7.87332	1.57009e-10	1.67782e-09	7.68714	3.87584e-10	2.69994e-09	4.27663	2.56716e-09	2.86438e-08	4.08314	1.21328e-08	1.14122e-07	up	5B	206437728	206438891	.	--	--	--	--	uncharacterized protein LOC123099824 [Triticum aestivum]	--	--	--	--	--
novel.3473	0.4093	0.3207	0.1976	0.5397	0.7782	0.3389	2.687	2.5526	2.0386	2.6633	2.6666	2.9177	2.99518	1.17931e-17	2.58632e-16	3.17127	4.51164e-23	9.37109e-22	2.15288	3.39982e-10	4.25743e-09	2.32392	5.78044e-14	9.68586e-13	up	2A	430946832	430948288	-	--	--	--	--	uncharacterized protein LOC123127483 [Triticum aestivum]	--	A0A446PK29_TRITD RecName: Full=DUF4283 domain-containing protein {ECO:0000259|Pfam:PF14111};	--	--	PF14111.9:Domain of unknown function (DUF4283)
novel.14307	0	0	0	0.1307	0.8481	0.2155	2.786	3.4956	3.7026	3.2473	3.8001	2.8905	9.23509	1.44429e-14	2.39515e-13	9.22242	1.25089e-14	1.36711e-13	3.08111	1.91679e-05	0.000127475	3.06218	1.92147e-05	0.000127353	up	5B	665776936	665778272	-	--	--	--	--	BUD13 homolog [Aegilops tauschii subsp. strangulata]	--	A0A453ESJ3_AEGTS SubName: Full=Uncharacterized protein {ECO:0000313|EnsemblPlants:AET3Gv20440200.2};	--	--	--
novel.2026	0	0	0	0	0	0	1.7656	1.7307	2.6353	1.1415	1.6589	1.0161	8.30136	1.09783e-11	1.33345e-10	7.61442	6.56261e-10	4.44936e-09	8.12422	4.90961e-11	6.778e-10	7.42989	3.08655e-09	3.07342e-08	up	1B	649975367	649977268	+	--	--	--	--	uncharacterized protein LOC123079986 isoform X2 [Triticum aestivum]	--	A0A453G325_AEGTS SubName: Full=Uncharacterized protein {ECO:0000313|EnsemblPlants:AET3Gv20867100.12};	--	--	--
novel.4446	0	0	0	0	0	0	2.2928	1.9682	2.9748	2.1308	1.8132	1.78	9.29288	1.05496e-14	1.77237e-13	8.94908	8.20472e-14	8.32293e-13	9.11588	4.73887e-14	9.31123e-13	8.76565	3.79064e-13	5.81763e-12	up	2B	266480361	266483420	-	--	--	--	--	uncharacterized protein LOC123055103 isoform X2 [Triticum aestivum]	--	N1QTY0_AEGTA SubName: Full=Uncharacterized protein {ECO:0000313|EMBL:EMT01372.1, ECO:0000313|EnsemblPlants:EMT01372};	--	--	--
novel.2028	0	0	0	0	0	0	2.3136	2.3253	2.9894	2.92	2.8154	3.2705	8.30618	9.39596e-12	1.14781e-10	8.53915	1.34678e-12	1.21563e-11	8.12897	4.18955e-11	5.8293e-10	8.35579	6.21237e-12	8.36794e-11	up	1B	650436372	650449376	+	--	--	K13447 respiratory burst oxidase [EC:1.6.3.- 1.11.1.-] | (RefSeq) uncharacterized protein LOC123145867 (A)	ko04016: MAPK signaling pathway - plant; ko04626: Plant-pathogen interaction	glutathione S-transferase T3-like [Aegilops tauschii subsp. strangulata]	--	A0A3B6AX08_WHEAT RecName: Full=NAM-associated domain-containing protein {ECO:0000259|Pfam:PF14303};	--	--	PF14303.9:No apical meristem-associated C-terminal domain
novel.13341	0	0	0	0	0.0608	0.0162	1.1799	1.3062	1.3256	0.8743	1.0373	0.9111	8.77404	3.54578e-13	5.10127e-12	8.3349	5.33504e-12	4.53978e-11	5.73678	1.94108e-13	3.59863e-12	5.29008	1.7943e-11	2.30452e-10	up	5B	42144891	42147435	.	--	--	K00278 L-aspartate oxidase [EC:1.4.3.16] | (RefSeq) L-aspartate oxidase, chloroplastic-like isoform X1 (A)	ko00250: Alanine, aspartate and glutamate metabolism; ko00760: Nicotinate and nicotinamide metabolism; ko01100: Metabolic pathways; ko01240: Biosynthesis of cofactors	unnamed protein product [Triticum turgidum subsp. durum]	RNHX1_ARATH RecName: Full=Putative ribonuclease H protein At1g65750; EC=3.1.26.4;	A0A446KHE3_TRITD SubName: Full=Uncharacterized protein {ECO:0000313|EMBL:VAH24752.1};	FOG: Reverse transcriptase	GO:0046872,metal ion binding; GO:0003676,nucleic acid binding; GO:0004523,RNA-DNA hybrid ribonuclease activity; GO:0003674,molecular_function; GO:0005488,binding; GO:0043167,ion binding; GO:0043169,cation binding; GO:0097159,organic cyclic compound binding; GO:1901363,heterocyclic compound binding; GO:0003824,catalytic activity; GO:0004518,nuclease activity; GO:0004519,endonuclease activity; GO:0…	PF13966.9:zinc-binding in reverse transcriptase
TraesCS7A02G101700	0.0063	0.0942	0.0639	0.239	0.1372	0.213	1.9898	1.7376	2.0932	2.2793	2.464	2.4044	5.14541	1.68375e-13	2.50839e-12	5.4348	3.39e-16	4.27603e-15	3.28068	1.3331e-50	1.5269e-48	3.56313	4.42677e-72	6.3136e-70	up	7A	62726412	62736261	-	TraesCS7A02G101700	--	K13475 R protein MLA10 | (RefSeq) disease resistance protein RGA5-like isoform X1 (A)	ko04626: Plant-pathogen interaction	unnamed protein product [Triticum turgidum subsp. durum]	PIK2_ORYSJ RecName: Full=Disease resistance protein Pik-2 {ECO:0000305}; AltName: Full=Pik-2 blast resistance protein {ECO:0000312|EMBL:ADZ48538.1};	A0A446X1G6_TRITD SubName: Full=Uncharacterized protein {ECO:0000313|EMBL:VAI70120.1};	Apoptotic ATPase	GO:0043531,ADP binding; GO:0005524,ATP binding; GO:0042742,defense response to bacterium; GO:0002758,innate immune response-activating signal transduction; GO:0009626,plant-type hypersensitive response; GO:0000166,nucleotide binding; GO:0003674,molecular_function; GO:0005488,binding; GO:0017076,purine nucleotide binding; GO:0030554,adenyl nucleotide binding; GO:0032553,ribonucleotide binding; GO:…	PF00931.25:NB-ARC domain
novel.16972	0.1726	0.1549	0.2042	0	0	0	1.0473	1.0935	1.5601	1.2314	1.1706	1.152	2.79268	1.959e-14	3.20394e-13	2.72758	4.9142e-16	6.10822e-15	8.50913	3.47659e-12	5.56326e-11	8.43832	3.47394e-12	4.80708e-11	up	6B	617858902	617861369	.	--	--	K14948 polypyrimidine tract-binding protein 2 | (RefSeq) uncharacterized protein LOC123069754 (A)	--	uncharacterized protein LOC123147489 [Triticum aestivum]	--	A0A453RSP4_AEGTS RecName: Full=Retrotrans_gag domain-containing protein {ECO:0000259|Pfam:PF03732};	--	--	PF03732.20:Retrotransposon gag protein
TraesCS2A02G592500	0.212	0.1454	0.2687	0.2582	0.0962	0.2433	0.887	1.065	1.2208	1.0638	1.2244	1.0478	2.32965	2.20204e-13	3.24913e-12	2.39466	1.53763e-16	1.99486e-15	2.37692	6.75915e-11	9.19936e-10	2.43406	4.05703e-13	6.21713e-12	up	2A	779641449	779647480	+	TraesCS2A02G592500	--	K14416 elongation factor 1 alpha-like protein | (RefSeq) HBS1-like protein isoform X1 (A)	ko03015: mRNA surveillance pathway	HBS1-like protein isoform X1 [Triticum aestivum]	EF1AC_PORPU RecName: Full=Elongation factor 1-alpha C; Short=EF-1-alpha C;	A0A446LMU0_TRITD SubName: Full=Uncharacterized protein {ECO:0000313|EMBL:VAH38912.1};	Elongation factor 1 alpha	GO:0005737,cytoplasm; GO:0005525,GTP binding; GO:0003924,GTPase activity; GO:0003746,translation elongation factor activity; GO:0000166,nucleotide binding; GO:0001882,nucleoside binding; GO:0001883,purine nucleoside binding; GO:0003674,molecular_function; GO:0005488,binding; GO:0017076,purine nucleotide binding; GO:0019001,guanyl nucleotide binding; GO:0032549,ribonucleoside binding; GO:0032550,p…	PF00009.30:Elongation factor Tu GTP binding domain
TraesCS1B02G481300	0.1287	0.0428	0.1812	0.3959	0.519	0.9532	4.0957	4.1431	3.8036	3.0059	2.4329	2.9189	5.05639	3.10978e-21	8.83267e-20	4.52256	7.48137e-17	9.93922e-16	2.66606	1.79456e-14	3.67948e-13	2.12629	4.89744e-09	4.78417e-08	up	1B	689555252	689556433	-	TraesCS1B02G481300	--	K22588 acetylserotonin O-methyltransferase, plant [EC:2.1.1.4] | (RefSeq) acetylserotonin O-methyltransferase 1-like (A)	ko00380: Tryptophan metabolism; ko01100: Metabolic pathways; ko01110: Biosynthesis of secondary metabolites	hypothetical protein CFC21_009583 [Triticum aestivum]	ASMT1_ORYSJ RecName: Full=Acetylserotonin O-methyltransferase 1 {ECO:0000305}; Short=OsASMT1 {ECO:0000303|PubMed:24134674}; EC=2.1.1.4 {ECO:0000269|PubMed:21210840};	A0A3B5Z789_WHEAT SubName: Full=Uncharacterized protein {ECO:0000313|EnsemblPlants:TraesCS1B02G481300.1};	Hydroxyindole-O-methyltransferase and related SAM-dependent methyltransferases	GO:0005737,cytoplasm; GO:0017096,acetylserotonin O-methyltransferase activity; GO:0008171,O-methyltransferase activity; GO:0046983,protein dimerization activity; GO:0008757,S-adenosylmethionine-dependent methyltransferase activity; GO:0019438,aromatic compound biosynthetic process; GO:0030187,melatonin biosynthetic process; GO:0032259,methylation; GO:0003674,molecular_function; GO:0003824,catalyt…	PF00891.21:O-methyltransferase domain
TraesCS6B02G013400	0.092	0.0153	0.0518	0	0.0186	0.0148	2.2439	2.2984	2.3628	1.9145	2.4655	1.6694	5.44423	1.12489e-30	4.95774e-29	5.24885	4.32879e-28	1.16685e-26	7.72791	1.23856e-13	2.33976e-12	7.52531	6.16631e-13	9.27505e-12	up	6B	8399893	8410107	+	TraesCS6B02G013400	--	K03021 DNA-directed RNA polymerase III subunit RPC2 [EC:2.7.7.6] | (RefSeq) DNA-directed RNA polymerase III subunit 2-like (A)	ko03020: RNA polymerase	hypothetical protein CFC21_085837 [Triticum aestivum]	NRPC2_ARATH RecName: Full=DNA-directed RNA polymerase III subunit 2 {ECO:0000305}; AltName: Full=DNA-directed RNA polymerase III subunit RPC2 {ECO:0000305}; Short=DNA polymerase I subunit C2 {ECO:0000305}; EC=2.7.7.6 {ECO:0000305}; AltName: Full=Nuclear RNA polymerase C2 {ECO:0000312|EMBL:AED95209.1};	A0A3B6PEF9_WHEAT RecName: Full=DNA-directed RNA polymerase subunit beta {ECO:0000256|RuleBase:RU363031}; EC=2.7.7.6 {ECO:0000256|RuleBase:RU363031};	RNA polymerase III, second largest subunit	GO:0005666,RNA polymerase III complex; GO:0003677,DNA binding; GO:0003899,DNA-directed 5'-3' RNA polymerase activity; GO:0046872,metal ion binding; GO:0032549,ribonucleoside binding; GO:0009561,megagametogenesis; GO:0006351,transcription, DNA-templated; GO:0003674,molecular_function; GO:0003676,nucleic acid binding; GO:0005488,binding; GO:0097159,organic cyclic compound binding; GO:1901363,hetero…	PF00562.31:RNA polymerase Rpb2, domain 6
TraesCS7A02G271400	2.0438	2.2156	1.902	3.0073	2.043	2.9191	16.8372	18.4017	18.4113	20.0968	19.0689	18.294	3.12909	1.1983e-118	3.32994e-116	3.22166	7.28701e-143	1.88718e-140	2.73378	1.34388e-77	2.74722e-75	2.81873	2.98359e-94	6.19951e-92	up	7A	284726901	284730845	+	TraesCS7A02G271400	--	K10949 ER lumen protein retaining receptor | (RefSeq) ER lumen protein-retaining receptor-like (A)	--	hypothetical protein CFC21_097738 [Triticum aestivum]	ERD2_PETHY RecName: Full=ER lumen protein-retaining receptor; AltName: Full=HDEL receptor; AltName: Full=PGP169-12;	A0A446XEN7_TRITD SubName: Full=Uncharacterized protein {ECO:0000313|EMBL:VAI74748.1};	ER lumen protein retaining receptor	GO:0005789,endoplasmic reticulum membrane; GO:0016021,integral component of membrane; GO:0046923,ER retention sequence binding; GO:0006621,protein retention in ER lumen; GO:0015031,protein transport; GO:0016192,vesicle-mediated transport; GO:0003674,molecular_function; GO:0005048,signal sequence binding; GO:0005488,binding; GO:0033218,amide binding; GO:0042277,peptide binding; GO:0008104,protein …	PF00810.21:ER lumen protein retaining receptor
novel.902	0	0.2146	0.2423	0.2206	0.3471	0.485	1.9837	1.9947	1.4816	4.3398	4.0251	4.3683	3.54393	4.66686e-07	3.40472e-06	4.75179	3.65707e-15	4.20108e-14	2.36287	0.000106818	0.000627438	3.56841	2.31833e-13	3.64747e-12	up	1B	14510496	14511089	.	--	--	--	--	hypothetical protein CFC21_004912 [Triticum aestivum]	--	A0A3B5YQR7_WHEAT SubName: Full=Uncharacterized protein {ECO:0000313|EnsemblPlants:TraesCS1B02G029300.1.cds1};	--	--	--
TraesCS2A02G578000	0.0473	0.4243	0.3195	0	0.2288	0	8.4371	8.0729	8.8317	5.9632	5.6943	6.1581	4.98695	5.68923e-39	3.34261e-37	4.47254	3.84458e-31	1.17458e-29	6.97288	1.08737e-20	3.81204e-19	6.45078	9.3375e-18	2.20335e-16	up	2A	771609443	771610437	+	TraesCS2A02G578000	--	K00799 glutathione S-transferase [EC:2.5.1.18] | (RefSeq) glutathione S-transferase U19-like (A)	ko00480: Glutathione metabolism; ko01100: Metabolic pathways	hypothetical protein CFC21_020288 [Triticum aestivum]	GSTXC_TOBAC RecName: Full=Probable glutathione S-transferase parC; EC=2.5.1.18; AltName: Full=Auxin-regulated protein parC;	A0A446LNS7_TRITD RecName: Full=Glutathione transferase {ECO:0000256|ARBA:ARBA00012452}; EC=2.5.1.18 {ECO:0000256|ARBA:ARBA00012452};	Glutathione S-transferase	GO:0005737,cytoplasm; GO:0004364,glutathione transferase activity; GO:0009734,auxin-activated signaling pathway; GO:0006749,glutathione metabolic process; GO:0003674,molecular_function; GO:0003824,catalytic activity; GO:0016740,transferase activity; GO:0016765,transferase activity, transferring alkyl or aryl (other than methyl) groups; GO:0007154,cell communication; GO:0007165,signal transduction…	PF02798.23:Glutathione S-transferase, N-terminal domain
novel.4892	2.2925	2.7944	2.1282	1.6834	2.0205	2.0508	10.6325	11.2624	9.5268	10.8181	10.8559	10.5281	2.13068	1.05481e-47	8.17489e-46	2.16008	4.07089e-60	2.82331e-58	2.44519	1.02975e-46	1.03877e-44	2.46765	7.61083e-56	7.68958e-54	up	2B	584820249	584823678	-	--	--	K03794 sirohydrochlorin ferrochelatase [EC:4.99.1.4] | (RefSeq) uncharacterized protein LOC123052392 isoform X1 (A)	ko00860: Porphyrin metabolism; ko01100: Metabolic pathways; ko01110: Biosynthesis of secondary metabolites; ko01240: Biosynthesis of cofactors	uncharacterized protein LOC109747933 isoform X1 [Aegilops tauschii subsp. strangulata]	--	A0A452ZVB2_AEGTS SubName: Full=Uncharacterized protein {ECO:0000313|EnsemblPlants:AET1Gv20936300.1};	--	--	--
novel.15985	0	0	0	0	0	0	14.4928	14.562	14.5096	10.7956	10.5535	10.2473	11.4157	4.88581e-22	1.45468e-20	10.946	2.22018e-20	3.85706e-19	11.2384	2.4056e-21	8.84528e-20	10.7624	1.10659e-19	3.03781e-18	up	6B	7145055	7146444	.	--	--	--	--	uncharacterized protein LOC123133087 [Triticum aestivum]	--	R7WF21_AEGTA SubName: Full=Uncharacterized protein {ECO:0000313|EMBL:EMT19475.1, ECO:0000313|EnsemblPlants:EMT19475};	--	--	--
novel.16711	0	0	0	0.0345	0	0	2.0416	2.1058	1.7669	1.9505	2.4984	1.7225	8.40038	4.73511e-12	5.96272e-11	8.45695	2.62823e-12	2.30912e-11	7.26117	3.26259e-09	3.59613e-08	7.31091	2.07512e-09	2.10213e-08	up	6B	425606925	425608257	+	--	--	--	--	uncharacterized protein LOC123154351 [Triticum aestivum]	--	R7WCA9_AEGTA SubName: Full=Hexose carrier protein HEX6 {ECO:0000313|EMBL:EMT16104.1, ECO:0000313|EnsemblPlants:EMT16104};	--	GO:0016021,integral component of membrane; GO:0015145,monosaccharide transmembrane transporter activity; GO:0015293,symporter activity; GO:0003674,molecular_function; GO:0005215,transporter activity; GO:0008509,anion transmembrane transporter activity; GO:0015075,ion transmembrane transporter activity; GO:0015144,carbohydrate transmembrane transporter activity; GO:0022857,transmembrane transporte…	PF04646.15:Protein of unknown function, DUF604
TraesCS3A02G516600	1.1245	1.5701	1.2731	0.1845	0.7075	0.239	7.5657	6.1689	6.7763	7.1062	7.9424	7.637	2.3728	9.82465e-45	6.89525e-43	2.51384	7.72869e-62	5.60061e-60	4.19902	1.18981e-15	2.75522e-14	4.33267	3.04341e-17	6.88225e-16	up	3A	734004429	734008459	+	TraesCS3A02G516600	--	K01412 mitochondrial-processing peptidase subunit alpha [EC:3.4.24.64] | (RefSeq) mitochondrial-processing peptidase subunit alpha-like (A)	--	mitochondrial-processing peptidase subunit alpha-like isoform X2 [Triticum urartu]	MPPA_SOLTU RecName: Full=Mitochondrial-processing peptidase subunit alpha; AltName: Full=Alpha-MPP; AltName: Full=Inactive zinc metalloprotease alpha {ECO:0000305}; AltName: Full=Ubiquinol-cytochrome-c reductase subunit II; EC=7.1.1.8; Flags: Precursor;	A0A453GUK2_AEGTS RecName: Full=Mitochondrial-processing peptidase subunit alpha {ECO:0000256|ARBA:ARBA00016741}; AltName: Full=Alpha-MPP {ECO:0000256|ARBA:ARBA00030006};	Mitochondrial processing peptidase, alpha subunit	GO:0005743,mitochondrial inner membrane; GO:0005739,mitochondrion; GO:0070469,respirasome; GO:0046872,metal ion binding; GO:0004222,metalloendopeptidase activity; GO:0008121,ubiquinol-cytochrome-c reductase activity; GO:0006508,proteolysis; GO:0003674,molecular_function; GO:0005488,binding; GO:0043167,ion binding; GO:0043169,cation binding; GO:0003824,catalytic activity; GO:0004175,endopeptidase …	PF05193.24:Peptidase M16 inactive domain
novel.16712	0	0	0	0	0	0	2.7106	3.0139	2.7636	3.3205	3.9356	4.9661	8.88496	1.62285e-13	2.42292e-12	9.40372	3.7772e-15	4.33422e-14	8.70744	7.21998e-13	1.26342e-11	9.22024	1.77216e-14	3.11949e-13	up	6B	426486164	426488824	+	--	--	--	--	protein FAR1-RELATED SEQUENCE 5-like [Triticum urartu]	--	A0A453J3I9_AEGTS RecName: Full=Protein FAR1-RELATED SEQUENCE {ECO:0000256|RuleBase:RU367018};	--	GO:0005634,nucleus; GO:0008270,zinc ion binding; GO:0006355,regulation of transcription, DNA-templated; GO:0003674,molecular_function; GO:0005488,binding; GO:0043167,ion binding; GO:0043169,cation binding; GO:0046872,metal ion binding; GO:0046914,transition metal ion binding; GO:0006139,nucleobase-containing compound metabolic process; GO:0006351,transcription, DNA-templated; GO:0006725,cellular …	--
TraesCS5B02G484000	0.0854	0.0851	0.4327	0.3502	0.6197	0.3711	3.1611	2.8032	3.3804	2.4743	2.6203	2.2681	3.88174	2.29209e-17	4.90636e-16	3.53299	8.23924e-15	9.178e-14	2.81788	8.15835e-13	1.41717e-11	2.46255	4.09674e-10	4.49454e-09	up	5B	655613621	655614744	-	TraesCS5B02G484000	--	--	--	protein LURP-one-related 15-like [Triticum aestivum]	LOR15_ARATH RecName: Full=Protein LURP-one-related 15;	A0A446UTE4_TRITD SubName: Full=Uncharacterized protein {ECO:0000313|EMBL:VAI38926.1};	--	GO:0005829,cytosol; GO:0005886,plasma membrane; GO:0019904,protein domain specific binding; GO:0003674,molecular_function; GO:0005488,binding; GO:0005515,protein binding; GO:0005575,cellular_component; GO:0005622,intracellular anatomical structure; GO:0005737,cytoplasm; GO:0110165,cellular anatomical entity; GO:0016020,membrane; GO:0071944,cell periphery	PF04525.15:LURP-one-related
TraesCS7B02G441100	0.0442	0	0	0	0.0267	0.1493	0.8473	0.7848	0.6083	0.844	0.5681	0.5724	5.74785	1.39382e-07	1.07268e-06	5.5658	2.98687e-07	1.55139e-06	3.60281	2.73134e-07	2.3544e-06	3.41334	8.64526e-07	6.75581e-06	up	7B	706159712	706162097	-	TraesCS7B02G441100	--	K20660 cytochrome P450 family 709 | (RefSeq) cytochrome P450 709B1-like (A)	--	cytochrome P450 72A14-like [Triticum aestivum]	C7A14_ARATH RecName: Full=Cytochrome P450 72A14; EC=1.14.-.-;	A0A446YY50_TRITD SubName: Full=Uncharacterized protein {ECO:0000313|EMBL:VAI93428.1};	Cytochrome P450 CYP4/CYP19/CYP26 subfamilies	GO:0016021,integral component of membrane; GO:0020037,heme binding; GO:0005506,iron ion binding; GO:0004497,monooxygenase activity; GO:0016705,oxidoreductase activity, acting on paired donors, with incorporation or reduction of molecular oxygen; GO:0003674,molecular_function; GO:0005488,binding; GO:0046906,tetrapyrrole binding; GO:0097159,organic cyclic compound binding; GO:1901363,heterocyclic c…	PF00067.25:Cytochrome P450
novel.2114	0	0	0	0.2461	0.2178	0.1507	1.9486	1.6688	1.9523	4.0741	4.0971	3.8024	9.79991	2.115e-16	4.1699e-15	10.899	3.27684e-20	5.63063e-19	3.18231	1.95937e-27	1.01907e-25	4.27684	6.77783e-67	8.71427e-65	up	1B	681479341	681483413	-	--	--	K00033 6-phosphogluconate dehydrogenase [EC:1.1.1.44 1.1.1.343] | (RefSeq) 6-phosphogluconate dehydrogenase, decarboxylating 1-like (A)	ko00030: Pentose phosphate pathway; ko00480: Glutathione metabolism; ko01100: Metabolic pathways; ko01110: Biosynthesis of secondary metabolites; ko01200: Carbon metabolism	unnamed protein product [Triticum aestivum]	6PGD1_ORYSJ RecName: Full=6-phosphogluconate dehydrogenase, decarboxylating 1; Short=OsG6PGH1; EC=1.1.1.44;	A0A077S6C4_WHEAT SubName: Full=Uncharacterized protein {ECO:0000313|EMBL:CDM85724.1};	6-phosphogluconate dehydrogenase	GO:0005829,cytosol; GO:0050661,NADP binding; GO:0004616,phosphogluconate dehydrogenase (decarboxylating) activity; GO:0046177,D-gluconate catabolic process; GO:0009051,pentose-phosphate shunt, oxidative branch; GO:0009737,response to abscisic acid; GO:0009409,response to cold; GO:0009651,response to salt stress; GO:0009414,response to water deprivation; GO:0000166,nucleotide binding; GO:0003674,m…	--
novel.6833	0	0	0	0	0	0	0.8443	1.1989	1.0426	1.0006	0.6307	0.5641	8.29367	1.05014e-11	1.2773e-10	7.79294	2.31552e-10	1.65895e-09	8.11577	4.70952e-11	6.52191e-10	7.60976	1.08487e-09	1.13363e-08	up	3A	445779942	445782192	.	--	--	--	--	uncharacterized protein LOC123191769 [Triticum aestivum]	--	T1NCD8_TRIUA SubName: Full=Uncharacterized protein {ECO:0000313|EnsemblPlants:TRIUR3_28198-P1};	--	--	--
novel.16963	0	0	0	0.0702	0	0.0331	2.076	1.7976	2.0912	1.5911	1.2603	1.1751	8.38712	5.16127e-12	6.48085e-11	7.81427	1.64857e-10	1.20174e-09	5.77822	1.48442e-10	1.93664e-09	5.20002	1.4748e-08	1.37645e-07	up	6B	611800187	611803561	+	--	--	--	--	uncharacterized protein LOC109772118 [Aegilops tauschii subsp. strangulata]	--	M8BRI9_AEGTA SubName: Full=Polygalacturonase {ECO:0000313|EMBL:EMT24418.1, ECO:0000313|EnsemblPlants:EMT24418};	--	GO:0004650,polygalacturonase activity; GO:0005975,carbohydrate metabolic process; GO:0003674,molecular_function; GO:0003824,catalytic activity; GO:0004553,hydrolase activity, hydrolyzing O-glycosyl compounds; GO:0016787,hydrolase activity; GO:0016798,hydrolase activity, acting on glycosyl bonds; GO:0008150,biological_process; GO:0008152,metabolic process; GO:0044238,primary metabolic process; GO:…	--
novel.3200	0.1267	0.0281	0.0714	0.0289	0.1192	0.0544	1.5827	1.3269	1.3815	1.4796	1.0947	1.5873	4.25145	2.2463e-24	7.57249e-23	4.20037	2.62068e-24	5.87265e-23	4.4543	1.15091e-20	4.02335e-19	4.39719	2.01658e-20	5.7791e-19	up	2A	202785532	202789711	-	--	--	K17362 acyl-coenzyme A thioesterase 13 [EC:3.1.2.-] | (RefSeq) acyl-coenzyme A thioesterase 13-like (A)	--	hypothetical protein TRIUR3_18707 [Triticum urartu]	--	M8A3B2_TRIUA SubName: Full=Uncharacterized protein {ECO:0000313|EMBL:EMS59115.1, ECO:0000313|EnsemblPlants:TRIUR3_18707-P1};	HGG motif-containing thioesterase	--	--
TraesCS2A02G555000	0	0	0	0.1514	0.2233	0	2.6679	3.2228	3.3683	3.1039	3.9495	4.0904	8.91383	1.38746e-13	2.08765e-12	9.17455	1.77945e-14	1.92253e-13	4.70099	6.67068e-17	1.72454e-15	4.9589	5.16607e-20	1.44274e-18	up	2A	759811591	759812892	+	TraesCS2A02G555000	--	--	--	probable esterase PIR7A [Triticum aestivum]	PIR7A_ORYSI RecName: Full=Probable esterase PIR7A; EC=3.1.-.-;	A0A446LMS7_TRITD RecName: Full=AB hydrolase-1 domain-containing protein {ECO:0000259|Pfam:PF12697};	--	GO:0052689,carboxylic ester hydrolase activity; GO:0003674,molecular_function; GO:0003824,catalytic activity; GO:0016787,hydrolase activity; GO:0016788,hydrolase activity, acting on ester bonds	PF12697.10:Alpha/beta hydrolase family
TraesCS1B02G425300	0.2922	0.2242	0.1519	0.1614	0.2448	0.304	1.2636	1.0421	1.5868	2.0334	1.4983	1.2673	2.5594	4.59636e-11	5.23066e-10	2.858	1.38193e-15	1.6454e-14	2.44457	6.98735e-09	7.38111e-08	2.73431	2.19181e-12	3.09295e-11	up	1B	651274238	651278958	-	TraesCS1B02G425300	--	--	--	uncharacterized protein LOC123145899 [Triticum aestivum]	CER16_ARATH RecName: Full=Protein ECERIFERUM 16 {ECO:0000303|PubMed:31941670}; AltName: Full=RST1-intearcting protein {ECO:0000303|PubMed:31455787};	A0A3B5Z5J2_WHEAT SubName: Full=Uncharacterized protein {ECO:0000313|EnsemblPlants:TraesCS1B02G425300.1};	--	GO:0005829,cytosol; GO:0005783,endoplasmic reticulum; GO:0005575,cellular_component; GO:0005622,intracellular anatomical structure; GO:0005737,cytoplasm; GO:0110165,cellular anatomical entity; GO:0012505,endomembrane system; GO:0043226,organelle; GO:0043227,membrane-bounded organelle; GO:0043229,intracellular organelle; GO:0043231,intracellular membrane-bounded organelle	--
TraesCS6B02G010000	0.0844	0.2526	0	0.8226	0.2554	0.5302	4.3321	3.5881	5.306	4.1954	3.9493	3.8575	5.37102	1.62222e-21	4.69843e-20	5.22777	2.05472e-21	3.84144e-20	3.00791	1.05165e-16	2.6729e-15	2.85419	5.40271e-17	1.19358e-15	up	6B	6166197	6168942	-	TraesCS6B02G010000	--	--	--	unnamed protein product [Triticum turgidum subsp. durum]	MORF2_ARATH RecName: Full=Multiple organellar RNA editing factor 2, chloroplastic {ECO:0000305}; AltName: Full=Protein DIFFERENTIATION AND GREENING-like 1 {ECO:0000303|PubMed:12678554}; Short=Protein DAG-like 1 {ECO:0000305}; AltName: Full=RNA editing-interacting protein 2 {ECO:0000303|PubMed:23818871}; Flags: Precursor;	A0A446VX38_TRITD SubName: Full=Uncharacterized protein {ECO:0000313|EMBL:VAI52446.1};	--	GO:0009507,chloroplast; GO:0005783,endoplasmic reticulum; GO:0005739,mitochondrion; GO:0046983,protein dimerization activity; GO:0042803,protein homodimerization activity; GO:0016554,cytidine to uridine editing; GO:0002103,endonucleolytic cleavage of tetracistronic rRNA transcript (SSU-rRNA, LSU-rRNA, 4.5S-rRNA, 5S-rRNA); GO:0080156,mitochondrial mRNA modification; GO:0006397,mRNA processing; GO:…	--
TraesCS1B02G016000	0	0	0	0	0	0.0172	0.3726	0.3363	0.3977	0.3678	0.3168	0.4087	7.9023	1.30358e-10	1.40544e-09	7.87831	1.06688e-10	7.92199e-10	5.88231	9.12224e-08	8.35565e-07	5.85098	7.85772e-08	6.80647e-07	up	1B	7632619	7638865	-	TraesCS1B02G016000	--	K13457 disease resistance protein RPM1 | (RefSeq) disease resistance protein RPM1-like (A)	ko04626: Plant-pathogen interaction	putative disease resistance protein RGA4 [Triticum aestivum]	RGA4_SOLBU RecName: Full=Putative disease resistance protein RGA4; AltName: Full=RGA4-blb;	A0A3B5YR35_WHEAT SubName: Full=Uncharacterized protein {ECO:0000313|EnsemblPlants:TraesCS1B02G016000.1};	Apoptotic ATPase	GO:0043531,ADP binding; GO:0005524,ATP binding; GO:0050832,defense response to fungus; GO:0000166,nucleotide binding; GO:0003674,molecular_function; GO:0005488,binding; GO:0017076,purine nucleotide binding; GO:0030554,adenyl nucleotide binding; GO:0032553,ribonucleotide binding; GO:0032555,purine ribonucleotide binding; GO:0032559,adenyl ribonucleotide binding; GO:0036094,small molecule binding; …	PF00931.25:NB-ARC domain
TraesCS2A02G560600	0	0	0	0	0	0.0691	0.4786	0.5802	0.7182	0.1746	0.3972	0.3012	8.16294	2.59975e-11	3.03522e-10	7.13393	1.48001e-08	8.75653e-08	4.62304	7.69035e-05	0.000462921	3.54827	1.16918e-05	7.97504e-05	up	2A	762756758	762763008	+	TraesCS2A02G560600	--	K13457 disease resistance protein RPM1 | (RefSeq) disease resistance protein RPM1-like (A)	ko04626: Plant-pathogen interaction	disease resistance protein RGA2-like [Triticum aestivum]	R13L1_ARATH RecName: Full=Putative disease resistance RPP13-like protein 1;	A0A3B6B8P9_WHEAT SubName: Full=Uncharacterized protein {ECO:0000313|EnsemblPlants:TraesCS2A02G560600.1};	Apoptotic ATPase	GO:0043531,ADP binding; GO:0005524,ATP binding; GO:0006952,defense response; GO:0051707,response to other organism; GO:0000166,nucleotide binding; GO:0003674,molecular_function; GO:0005488,binding; GO:0017076,purine nucleotide binding; GO:0030554,adenyl nucleotide binding; GO:0032553,ribonucleotide binding; GO:0032555,purine ribonucleotide binding; GO:0032559,adenyl ribonucleotide binding; GO:003…	PF00931.25:NB-ARC domain
TraesCS2A02G208100	0	0	0	0.1255	0.3703	0.2365	3.3313	2.8846	2.8977	4.0547	5.1171	4.7593	8.15985	2.3764e-11	2.78978e-10	8.76751	2.9429e-13	2.8383e-12	3.66322	7.23526e-11	9.80843e-10	4.26708	9.02097e-17	1.95629e-15	up	2A	188904209	188905000	+	TraesCS2A02G208100	--	--	--	hypothetical protein CFC21_016413 [Triticum aestivum]	--	A0A3B6AX26_WHEAT SubName: Full=Uncharacterized protein {ECO:0000313|EnsemblPlants:TraesCS2A02G208100.1.cds1};	--	--	PF07893.16:Protein of unknown function (DUF1668)
novel.10168	0.0518	0.0129	0	0.1195	0.047	0.0625	1.2242	1.0001	1.2034	2.0613	1.8617	1.8621	5.80902	3.71993e-17	7.78975e-16	6.56187	6.68251e-23	1.37269e-21	3.87851	4.19056e-18	1.20386e-16	4.61985	1.37973e-30	6.54418e-29	up	4A	584689099	584694075	-	--	--	K03260 translation initiation factor 4G | (RefSeq) zinc finger CCCH domain-containing protein 43-like isoform X1 (A)	--	uncharacterized protein LOC123085335 isoform X1 [Triticum aestivum]	C3H43_ORYSJ RecName: Full=Zinc finger CCCH domain-containing protein 43; Short=OsC3H43;	M8CUY8_AEGTA SubName: Full=Uncharacterized protein {ECO:0000313|EMBL:EMT27621.1, ECO:0000313|EnsemblPlants:EMT27621};	Predicted transposase	GO:0016281,eukaryotic translation initiation factor 4F complex; GO:0003677,DNA binding; GO:0046872,metal ion binding; GO:0003729,mRNA binding; GO:0003743,translation initiation factor activity; GO:0003674,molecular_function; GO:0003676,nucleic acid binding; GO:0005488,binding; GO:0097159,organic cyclic compound binding; GO:1901363,heterocyclic compound binding; GO:0043167,ion binding; GO:0043169,…	PF13359.9:DDE superfamily endonuclease
novel.22275	0	0.3862	0.3739	0.2836	0	0.2138	2.1226	2.992	4.3337	1.7268	2.5876	2.5095	3.62512	1.00895e-05	6.28082e-05	3.13461	3.24871e-10	2.28355e-09	4.17709	1.3399e-11	1.99373e-10	3.69513	1.94933e-09	1.98125e-08	up	Un	462147369	462148244	+	--	--	--	--	uncharacterized protein LOC123111182 isoform X11 [Triticum aestivum]	--	A0A453NTL3_AEGTS SubName: Full=Uncharacterized protein {ECO:0000313|EnsemblPlants:AET6Gv20478000.5};	--	--	--
TraesCS3D02G001300	0	0.0291	0.0492	0.478	0.2468	0.5348	3.2498	2.4538	2.7841	1.9303	1.942	1.907	6.69146	1.17991e-14	1.97262e-13	6.13268	1.68322e-12	1.50536e-11	2.72079	2.71188e-15	6.05063e-14	2.15546	7.8715e-10	8.34186e-09	up	3D	692296	698366	-	TraesCS3D02G001300	--	--	--	LOW QUALITY PROTEIN: uncharacterized protein LOC109738699, partial [Aegilops tauschii subsp. strangulata]	--	A0A453DP34_AEGTS RecName: Full=Agenet domain-containing protein {ECO:0000259|SMART:SM00743};	--	--	PF05641.15:Agenet domain
TraesCS2A02G268600	0.0356	0	0.0301	0.2006	0.2152	0.2062	4.5072	4.6998	5.1598	4.5094	4.2532	4.933	7.7474	6.23286e-26	2.2605e-24	7.67149	1.31083e-25	3.15515e-24	4.52672	7.73944e-52	9.22397e-50	4.44463	9.52024e-52	8.74038e-50	up	2A	431653755	431658789	-	TraesCS2A02G268600	--	--	--	unnamed protein product [Triticum turgidum subsp. durum]	--	A0A446L0S5_TRITD SubName: Full=Uncharacterized protein {ECO:0000313|EMBL:VAH31191.1};	--	--	--
novel.13315	0	0	0	0.2047	0.2818	0.241	4.3412	4.543	4.9828	4.27	3.924	4.0366	11.6458	7.07133e-23	2.20768e-21	11.458	3.1666e-22	6.25554e-21	4.25728	2.66073e-101	8.2961e-99	4.06343	1.12819e-96	2.43625e-94	up	5B	22759402	22767230	-	--	--	--	--	--	--	A0A453I000_AEGTS SubName: Full=Uncharacterized protein {ECO:0000313|EnsemblPlants:AET4Gv20377500.20};	--	--	--
novel.1031	0	0	0	0.135	0	0.0509	2.0673	1.9935	2.9236	2.3479	3.2017	3.0539	8.99315	9.03469e-14	1.38888e-12	9.28932	8.05606e-15	8.98211e-14	5.1644	1.19241e-16	3.01946e-15	5.4516	8.30556e-20	2.29546e-18	up	1B	77541464	77546368	+	--	--	K13475 R protein MLA10 | (RefSeq) disease resistance protein RGA5-like isoform X1 (A)	ko04626: Plant-pathogen interaction	uncharacterized protein LOC120968155 [Aegilops tauschii subsp. strangulata]	--	A0A453QF41_AEGTS SubName: Full=Uncharacterized protein {ECO:0000313|EnsemblPlants:AET7Gv20086700.5};	--	--	--
TraesCS2B02G440600	0	0.3654	0.0563	0.2049	0.7657	0.3539	2.3774	1.7241	1.7202	2.5884	2.4536	2.3525	3.80218	0.000905628	0.00410561	4.13979	0.00020566	0.000743928	2.16201	3.85835e-07	3.2639e-06	2.50212	1.43533e-11	1.86378e-10	up	2B	632518822	632521057	-	TraesCS2B02G440600	--	--	--	hypothetical protein CFC21_025014 [Triticum aestivum]	--	A0A3B6CBK5_WHEAT SubName: Full=Uncharacterized protein {ECO:0000313|EnsemblPlants:TraesCS2B02G440600.1};	--	--	--
novel.20092	0	0	0	0	0.2937	0	3.1765	2.4692	3.5869	2.3193	2.5071	2.9885	8.77509	3.98697e-13	5.70012e-12	8.52955	1.49916e-12	1.34781e-11	5.01935	0.000717237	0.00353387	4.76732	0.00117637	0.00570761	up	7B	680672353	680675641	-	--	--	--	--	uncharacterized protein LOC119276679 isoform X3 [Triticum dicoccoides]	--	A0A453HE77_AEGTS SubName: Full=Uncharacterized protein {ECO:0000313|EnsemblPlants:AET4Gv20164600.7};	--	--	--
novel.20091	0	0	0	0.136	0.3851	0.0769	3.9761	4.7135	3.8816	3.9537	3.9235	3.8673	9.83215	1.68298e-16	3.34056e-15	9.72658	2.92535e-16	3.70975e-15	4.46458	4.42598e-30	2.59243e-28	4.35554	2.59657e-30	1.21932e-28	up	7B	680667942	680670924	-	--	--	--	--	uncharacterized protein LOC123158192 [Triticum aestivum]	--	--	--	--	--
novel.4789	0	0	0	0.0523	0.1853	0.0493	1.8447	1.1635	1.5819	0.6829	1.149	0.6781	8.43046	4.51625e-12	5.69875e-11	7.55902	1.00053e-09	6.64188e-09	4.06204	1.56464e-12	2.62628e-11	3.17613	3.53468e-07	2.86474e-06	up	2B	496453282	496456226	-	--	--	K10403 kinesin family member 22 | (RefSeq) uncharacterized protein LOC123129820 (A)	--	uncharacterized protein LOC123041515 isoform X1 [Triticum aestivum]	LHCA5_ARATH RecName: Full=Photosystem I chlorophyll a/b-binding protein 5, chloroplastic {ECO:0000303|PubMed:10366881}; Short=Lhca5 {ECO:0000303|PubMed:10366881}; AltName: Full=LHCI type III LHCA5 {ECO:0000305}; Flags: Precursor;	M7ZGZ9_TRIUA SubName: Full=Chlorophyll a-b binding protein CP24 10A, chloroplastic {ECO:0000313|EMBL:EMS47384.1, ECO:0000313|EnsemblPlants:TRIUR3_27973-P1};	--	GO:0009507,chloroplast; GO:0009535,chloroplast thylakoid membrane; GO:0016021,integral component of membrane; GO:0009782,photosystem I antenna complex; GO:0016168,chlorophyll binding; GO:0046872,metal ion binding; GO:0031409,pigment binding; GO:0042803,protein homodimerization activity; GO:0009768,photosynthesis, light harvesting in photosystem I; GO:0009409,response to cold; GO:0009644,response …	--
novel.3336	0	0	0	0	0	0.0351	1.9475	1.4896	1.5344	1.5758	1.3825	1.5794	8.03543	5.69268e-11	6.42178e-10	7.89802	9.09998e-11	6.80813e-10	6.89679	2.77277e-08	2.71026e-07	6.75293	4.48029e-08	3.97407e-07	up	2A	331206043	331207527	-	--	--	--	--	uncharacterized protein LOC123185256 [Triticum aestivum]	--	--	--	--	--
novel.12351	0	0	0	0.0221	0.2874	0.1251	2.5429	2.6523	2.7507	4.5249	3.9132	5.2326	9.46625	2.45018e-15	4.35226e-14	10.2414	6.68821e-18	9.63636e-17	4.25241	5.92746e-24	2.55722e-22	4.99507	1.59756e-15	3.11329e-14	up	5A	18714738	18723074	+	--	--	K18482 4-amino-4-deoxychorismate lyase [EC:4.1.3.38] | (RefSeq) uncharacterized protein LOC123144294 isoform X1 (A)	ko00790: Folate biosynthesis; ko01240: Biosynthesis of cofactors	uncharacterized protein LOC123102048 isoform X2 [Triticum aestivum]	RNHX1_ARATH RecName: Full=Putative ribonuclease H protein At1g65750; EC=3.1.26.4;	A0A8I6WLN0_HORVV RecName: Full=Reverse transcriptase domain-containing protein {ECO:0000259|PROSITE:PS50878};	FOG: Reverse transcriptase	GO:0046872,metal ion binding; GO:0003676,nucleic acid binding; GO:0004523,RNA-DNA hybrid ribonuclease activity; GO:0003674,molecular_function; GO:0005488,binding; GO:0043167,ion binding; GO:0043169,cation binding; GO:0097159,organic cyclic compound binding; GO:1901363,heterocyclic compound binding; GO:0003824,catalytic activity; GO:0004518,nuclease activity; GO:0004519,endonuclease activity; GO:0…	--
novel.15984	0	0	0	0	0	0	58.8089	58.9985	50.998	40.3263	39.3416	36.6266	13.0058	3.15891e-28	1.26543e-26	12.4619	4.60564e-26	1.13029e-24	12.8285	1.81791e-27	9.47092e-26	12.2783	2.63551e-25	1.00893e-23	up	6B	7137409	7138488	+	--	--	--	--	uncharacterized protein LOC123133086 [Triticum aestivum]	--	F2E387_HORVV SubName: Full=Predicted protein {ECO:0000313|EMBL:BAK01809.1};	--	--	--
novel.15981	0	0	0	0	0	0.056	12.4112	12.9858	14.2438	13.1431	15.2314	14.234	11.3603	8.09921e-22	2.38609e-20	11.4587	3.24627e-22	6.40674e-21	9.33258	1.21583e-19	3.93398e-18	9.42421	4.61868e-20	1.29281e-18	up	6B	6881342	6882811	.	--	--	--	--	uncharacterized protein LOC123133086 [Triticum aestivum]	--	R7WF21_AEGTA SubName: Full=Uncharacterized protein {ECO:0000313|EMBL:EMT19475.1, ECO:0000313|EnsemblPlants:EMT19475};	--	--	--
novel.15982	0	0	0	0.0448	0.1056	0.3795	11.3327	12.9154	12.7743	11.2045	12.4783	11.7657	10.6714	2.36183e-19	5.92533e-18	10.6023	3.58703e-19	5.7008e-18	6.062	1.64905e-41	1.46062e-39	5.98588	2.35688e-41	1.62773e-39	up	6B	6888959	6889934	.	--	--	--	--	uncharacterized protein LOC123133087 [Triticum aestivum]	--	A0A453MPA9_AEGTS SubName: Full=Uncharacterized protein {ECO:0000313|EnsemblPlants:AET6Gv20015400.1};	--	--	--
novel.3453	0	0	0	0.0579	0	0	0.7309	1.1131	1.4833	0.6658	0.6606	0.8054	7.82365	2.98442e-10	3.07879e-09	7.17322	8.27552e-09	5.01516e-08	5.7971	2.00391e-07	1.75555e-06	5.14136	4.93898e-06	3.53357e-05	up	2A	421754718	421756225	.	--	--	--	--	--	--	--	--	--	--
TraesCS6B02G128400	0.4851	0.514	0.7172	0.6218	0.4402	0.2343	3.7333	3.2327	3.4712	3.5923	3.2085	3.2418	2.59175	1.71535e-21	4.95419e-20	2.52973	1.04887e-22	2.131e-21	3.01256	2.58789e-19	8.17635e-18	2.94539	5.51349e-20	1.53557e-18	up	6B	123910941	123913009	+	TraesCS6B02G128400	--	K10403 kinesin family member 22 | (RefSeq) uncharacterized protein LOC123129820 (A)	--	hypothetical protein CFC21_087150 [Triticum aestivum]	--	A0A446W400_TRITD RecName: Full=F-box domain-containing protein {ECO:0000259|Pfam:PF00646};	--	--	PF12937.10:F-box-like
TraesCS2D02G571700	0.0942	0.0268	0.1706	0.069	0.2606	0.065	2.3418	2.4749	2.3172	2.1005	1.9279	2.3374	4.5628	4.08056e-40	2.49489e-38	4.39085	5.71879e-38	2.21456e-36	4.24456	3.67546e-33	2.42423e-31	4.0673	6.0463e-31	2.91745e-29	up	2D	637901481	637904645	+	TraesCS2D02G571700	--	--	--	FT-interacting protein 4-like [Triticum aestivum]	FTIP4_ARATH RecName: Full=FT-interacting protein 4 {ECO:0000303|PubMed:29742441}; AltName: Full=Multiple C2 domain and transmembrane region protein 4 {ECO:0000303|PubMed:29259105};	A0A3B6DNA8_WHEAT SubName: Full=Uncharacterized protein {ECO:0000313|EnsemblPlants:TraesCS2D02G571700.1.cds1};	--	GO:0005737,cytoplasm; GO:0005829,cytosol; GO:0005783,endoplasmic reticulum; GO:0005789,endoplasmic reticulum membrane; GO:0005768,endosome; GO:0010008,endosome membrane; GO:0005794,Golgi apparatus; GO:0000139,Golgi membrane; GO:0016021,integral component of membrane; GO:0043229,intracellular organelle; GO:0009505,plant-type cell wall; GO:0005886,plasma membrane; GO:0009506,plasmodesma; GO:0031982…	PF08372.13:Plant phosphoribosyltransferase C-terminal
TraesCS2A02G590100	0	0	0.0259	0.0314	0	0.0444	0.6965	0.615	0.5007	0.858	0.877	0.972	5.98426	3.60141e-08	2.93494e-07	6.55352	5.17903e-10	3.55529e-09	4.49293	5.36865e-09	5.75715e-08	5.05372	1.7932e-12	2.55692e-11	up	2A	778442443	778457657	-	TraesCS2A02G590100	--	K13475 R protein MLA10 | (RefSeq) disease resistance protein RGA5-like isoform X1 (A)	ko04626: Plant-pathogen interaction	hypothetical protein CFC21_020407 [Triticum aestivum]	PIK2_ORYSJ RecName: Full=Disease resistance protein Pik-2 {ECO:0000305}; AltName: Full=Pik-2 blast resistance protein {ECO:0000312|EMBL:ADZ48538.1};	A0A3B6B8R1_WHEAT SubName: Full=Uncharacterized protein {ECO:0000313|EnsemblPlants:TraesCS2A02G590100.1};	Apoptotic ATPase	GO:0043531,ADP binding; GO:0005524,ATP binding; GO:0042742,defense response to bacterium; GO:0002758,innate immune response-activating signal transduction; GO:0009626,plant-type hypersensitive response; GO:0000166,nucleotide binding; GO:0003674,molecular_function; GO:0005488,binding; GO:0017076,purine nucleotide binding; GO:0030554,adenyl nucleotide binding; GO:0032553,ribonucleotide binding; GO:…	PF00931.25:NB-ARC domain
TraesCS5D02G224400	0.1127	0.0562	0.1904	0.52	0.0682	0.4355	3.268	2.9168	3.4924	1.9382	1.779	1.7161	4.71038	3.32727e-14	5.32596e-13	3.87392	1.83276e-09	1.18337e-08	3.1869	5.44247e-11	7.47187e-10	2.34654	9.10038e-06	6.29067e-05	up	5D	332224155	332225748	-	TraesCS5D02G224400	--	--	--	hypothetical protein CFC21_078141 [Triticum aestivum]	--	A0A3B6MS25_WHEAT SubName: Full=Uncharacterized protein {ECO:0000313|EnsemblPlants:TraesCS5D02G224400.2.cds1};	--	GO:0016021,integral component of membrane; GO:0005575,cellular_component; GO:0016020,membrane; GO:0031224,intrinsic component of membrane; GO:0110165,cellular anatomical entity	--
TraesCS5B02G129700	0.4283	0.2392	0.3474	0.2987	0.3939	0.4304	4.8773	4.4483	6.0772	5.1084	5.3899	5.5186	3.92354	4.52809e-62	5.0514e-60	3.97441	4.10125e-76	3.98933e-74	3.77153	8.14156e-52	9.66591e-50	3.81569	9.67924e-63	1.15488e-60	up	5B	239425239	239437539	-	TraesCS5B02G129700	--	K03283 heat shock 70kDa protein 1/2/6/8 | (RefSeq) heat shock cognate 70 kDa protein 2-like isoform X1 (A)	ko03040: Spliceosome; ko04141: Protein processing in endoplasmic reticulum; ko04144: Endocytosis	heat shock cognate 70 kDa protein 2-like isoform X1 [Triticum aestivum]	HSP7C_PETHY RecName: Full=Heat shock cognate 70 kDa protein;	A0A3B6LJ54_WHEAT SubName: Full=Uncharacterized protein {ECO:0000313|EnsemblPlants:TraesCS5B02G129700.2};	Molecular chaperones HSP70/HSC70, HSP70 superfamily	GO:0005524,ATP binding; GO:0140662,NA; GO:0000166,nucleotide binding; GO:0003674,molecular_function; GO:0005488,binding; GO:0017076,purine nucleotide binding; GO:0030554,adenyl nucleotide binding; GO:0032553,ribonucleotide binding; GO:0032555,purine ribonucleotide binding; GO:0032559,adenyl ribonucleotide binding; GO:0035639,purine ribonucleoside triphosphate binding; GO:0036094,small molecule bi…	PF00012.23:Hsp70 protein
TraesCS3D02G010000	0	0	0.0283	1.2029	1.0746	1.4409	5.4427	5.6839	4.9191	7.8247	8.1516	6.9282	8.99381	2.37687e-18	5.51246e-17	9.50079	2.00153e-20	3.49304e-19	2.09646	1.31036e-33	8.78356e-32	2.59591	9.97183e-64	1.20148e-61	up	3D	3545473	3550073	+	TraesCS3D02G010000	--	K14510 serine/threonine-protein kinase CTR1 [EC:2.7.11.1] | (RefSeq) serine/threonine-protein kinase CTR1-like (A)	ko04016: MAPK signaling pathway - plant; ko04075: Plant hormone signal transduction	serine/threonine/tyrosine-protein kinase HT1-like [Triticum aestivum]	HT1_ARATH RecName: Full=Serine/threonine/tyrosine-protein kinase HT1 {ECO:0000305}; EC=2.7.10.1 {ECO:0000305|PubMed:30361234}; EC=2.7.11.1 {ECO:0000255|PROSITE-ProRule:PRU00159, ECO:0000269|PubMed:16518390, ECO:0000269|PubMed:27694184, ECO:0000269|PubMed:27923039}; AltName: Full=High leaf temperature protein 1 {ECO:0000303|PubMed:16518390};	A0A453DMR6_AEGTS RecName: Full=Protein kinase domain-containing protein {ECO:0000259|PROSITE:PS50011};	Tyrosine kinase specific for activated (GTP-bound) p21cdc42Hs	GO:0005737,cytoplasm; GO:0005886,plasma membrane; GO:0005524,ATP binding; GO:0004672,protein kinase activity; GO:0106310,protein serine kinase activity; GO:0004674,protein serine/threonine kinase activity; GO:0004714,transmembrane receptor protein tyrosine kinase activity; GO:0071244,cellular response to carbon dioxide; GO:0046777,protein autophosphorylation; GO:2000030,regulation of response to …	PF07714.20:Protein tyrosine and serine/threonine kinase
TraesCS3B02G037500	0	0	0	0.0133	0.0313	0	3.6172	3.8226	3.5008	4.1747	3.7559	4.5238	10.6652	2.43518e-19	6.10438e-18	10.8446	5.33092e-20	9.02127e-19	8.0494	2.253e-21	8.30395e-20	8.22327	2.22984e-22	7.23555e-21	up	3B	18243443	18248804	+	TraesCS3B02G037500	--	K13475 R protein MLA10 | (RefSeq) disease resistance protein RGA5-like isoform X1 (A)	ko04626: Plant-pathogen interaction	hypothetical protein CFC21_039225 [Triticum aestivum]	RGA5R_ORYSJ RecName: Full=Disease resistance protein RGA5 {ECO:0000305}; AltName: Full=Os11gRGA5 {ECO:0000312|EMBL:BAK39930.1}; AltName: Full=SasRGA5 {ECO:0000303|PubMed:21251109};	A0A3B6FEJ3_WHEAT SubName: Full=Uncharacterized protein {ECO:0000313|EnsemblPlants:TraesCS3B02G037500.1};	Apoptotic ATPase	GO:0005737,cytoplasm; GO:0043531,ADP binding; GO:0005524,ATP binding; GO:0043621,protein self-association; GO:0042742,defense response to bacterium; GO:0002758,innate immune response-activating signal transduction; GO:0060548,negative regulation of cell death; GO:0009626,plant-type hypersensitive response; GO:0000166,nucleotide binding; GO:0003674,molecular_function; GO:0005488,binding; GO:001707…	PF00931.25:NB-ARC domain
TraesCS3A02G533600	0.2119	0.1174	0.1592	0.1207	0.114	0.0455	3.761	4.512	4.1555	6.4051	6.2918	6.2716	4.67427	4.95335e-40	3.01954e-38	5.27708	3.69119e-57	2.39237e-55	5.49586	2.10838e-30	1.25157e-28	6.09373	3.81119e-40	2.51326e-38	up	3A	746174126	746177262	-	TraesCS3A02G533600	Pectin acetylesterase [Source:UniProtKB/TrEMBL%3BAcc:A0A1D5V9K3]	K19882 O-palmitoleoyl-L-serine hydrolase [EC:3.1.1.98] | (RefSeq) pectin acetylesterase 5-like (A)	--	pectin acetylesterase 5-like [Triticum aestivum]	PAE5_ARATH RecName: Full=Pectin acetylesterase 5 {ECO:0000303|PubMed:25115560}; EC=3.1.1.- {ECO:0000305}; Flags: Precursor;	A0A3B6ET43_WHEAT RecName: Full=Pectin acetylesterase {ECO:0000256|RuleBase:RU363114}; EC=3.1.1.- {ECO:0000256|RuleBase:RU363114};	Pectin acetylesterase and similar proteins	GO:0005576,extracellular region; GO:0052793,pectin acetylesterase activity; GO:0071555,cell wall organization; GO:0003674,molecular_function; GO:0003824,catalytic activity; GO:0016787,hydrolase activity; GO:0016788,hydrolase activity, acting on ester bonds; GO:0052689,carboxylic ester hydrolase activity; GO:0008150,biological_process; GO:0009987,cellular process; GO:0016043,cellular component org…	PF03283.16:Pectinacetylesterase
TraesCS3D02G000800	0	0.0696	0.0786	1.8121	1.6599	1.5949	11.4318	12.9889	12.2299	15.5969	15.9602	16.2732	7.90551	6.67978e-46	4.91159e-44	8.28244	5.4477e-51	3.01233e-49	2.8498	2.59632e-77	5.23813e-75	3.22079	4.75628e-122	1.42289e-119	up	3D	494126	496511	+	TraesCS3D02G000800	Flavin-containing monooxygenase [Source:UniProtKB/TrEMBL%3BAcc:A0A1D5WSF9]	K11816 indole-3-pyruvate monooxygenase [EC:1.14.13.168] | (RefSeq) probable indole-3-pyruvate monooxygenase YUCCA11 (A)	ko00380: Tryptophan metabolism; ko01100: Metabolic pathways	flavin-containing monooxygenase FMO GS-OX-like 8 [Triticum aestivum]	GSXL8_ARATH RecName: Full=Flavin-containing monooxygenase FMO GS-OX-like 8 {ECO:0000303|PubMed:17461789}; EC=1.8.-.- {ECO:0000305}; AltName: Full=Flavin-monooxygenase glucosinolate S-oxygenase-like 8 {ECO:0000303|PubMed:17461789};	A0A453DP47_AEGTS RecName: Full=Flavin-containing monooxygenase {ECO:0000256|RuleBase:RU361177}; EC=1.-.-.- {ECO:0000256|RuleBase:RU361177};	Flavin-containing monooxygenase	GO:0050660,flavin adenine dinucleotide binding; GO:0004499,N,N-dimethylaniline monooxygenase activity; GO:0050661,NADP binding; GO:0000166,nucleotide binding; GO:0003674,molecular_function; GO:0005488,binding; GO:0036094,small molecule binding; GO:0043167,ion binding; GO:0043168,anion binding; GO:0097159,organic cyclic compound binding; GO:1901265,nucleoside phosphate binding; GO:1901363,heterocy…	PF00743.22:Flavin-binding monooxygenase-like
TraesCS4A02G010300	0.0444	0.1107	0.0844	0.239	0.2283	0.3753	4.6051	5.008	5.274	8.053	8.5852	8.4366	5.95563	2.2673e-76	3.52323e-74	6.70137	6.07962e-103	9.23651e-101	4.11895	2.24893e-81	4.9234e-79	4.85614	1.85571e-137	6.65539e-135	up	4A	5982975	5992168	-	TraesCS4A02G010300	--	K16609 tubulin--tyrosine ligase-like protein 12 | (RefSeq) tubulin--tyrosine ligase-like protein 12 (A)	--	tubulin--tyrosine ligase-like protein 12 [Triticum aestivum]	GL31_ORYSJ RecName: Full=Germin-like protein 3-1; Flags: Precursor;	A0A3B6HM43_WHEAT SubName: Full=Uncharacterized protein {ECO:0000313|EnsemblPlants:TraesCS4A02G010300.1};	Tubulin-tyrosine ligase-related protein	GO:0048046,apoplast; GO:0030145,manganese ion binding; GO:0003674,molecular_function; GO:0005488,binding; GO:0043167,ion binding; GO:0043169,cation binding; GO:0046872,metal ion binding; GO:0046914,transition metal ion binding; GO:0005575,cellular_component; GO:0005576,extracellular region; GO:0110165,cellular anatomical entity	PF03133.18:Tubulin-tyrosine ligase family
TraesCS6B02G307500	0	0.1323	0.7848	0	0	0	34.2202	40.4997	32.443	34.4899	37.9403	33.7957	6.75223	8.79089e-37	4.7908e-35	6.73178	2.15033e-37	8.1774e-36	10.4232	2.05412e-18	6.07053e-17	10.3976	2.07501e-18	5.15833e-17	up	6B	551035316	551035636	-	TraesCS6B02G307500	--	--	--	hypothetical protein CFC21_088971 [Triticum aestivum]	--	A0A3B6PNT5_WHEAT SubName: Full=Uncharacterized protein {ECO:0000313|EnsemblPlants:TraesCS6B02G307500.1.cds1};	--	--	--
novel.13788	0	0	0	0	0.0634	0.0506	3.6934	2.7528	2.616	2.6034	3.768	2.8521	8.37517	6.16601e-12	7.68925e-11	8.3978	3.92697e-12	3.3924e-11	6.3452	4.10797e-09	4.46811e-08	6.36059	2.74378e-09	2.7428e-08	up	5B	340637926	340638738	.	--	--	--	--	hypothetical protein CFC21_102910 [Triticum aestivum]	--	A0A3B6SKU4_WHEAT SubName: Full=Uncharacterized protein {ECO:0000313|EnsemblPlants:TraesCS7B02G187800.1.cds1};	--	GO:0016021,integral component of membrane; GO:0005575,cellular_component; GO:0016020,membrane; GO:0031224,intrinsic component of membrane; GO:0110165,cellular anatomical entity	--
TraesCS7B02G451400	0	0	0	0	0	0.7126	6.4172	5.6991	5.3973	6.4608	5.4986	6.5724	7.51126	1.61052e-09	1.52174e-08	7.58602	6.59598e-10	4.46902e-09	4.50342	2.08265e-07	1.81962e-06	4.56801	4.99596e-08	4.40535e-07	up	7B	713216691	713216954	+	TraesCS7B02G451400	--	--	--	hypothetical protein CFC21_105725 [Triticum aestivum]	--	A0A3B6STA7_WHEAT SubName: Full=Uncharacterized protein {ECO:0000313|EnsemblPlants:TraesCS7B02G451400.1};	--	--	--
TraesCS4D02G173000	0	0	0	0.3329	0.275	0.3764	4.9829	5.1175	4.3042	7.5077	6.9857	7.5322	9.73609	3.41324e-16	6.58637e-15	10.3416	2.75719e-18	4.08572e-17	3.85294	1.89368e-29	1.07551e-27	4.45096	2.59556e-46	2.05129e-44	up	4D	300853657	300858704	-	TraesCS4D02G173000	Peroxidase [Source:UniProtKB/TrEMBL%3BAcc:W5EIA7]	K00430 peroxidase [EC:1.11.1.7] | (RefSeq) peroxidase 56-like (A)	ko00940: Phenylpropanoid biosynthesis; ko01100: Metabolic pathways; ko01110: Biosynthesis of secondary metabolites	peroxidase 56 [Aegilops tauschii subsp. strangulata]	PER56_ARATH RecName: Full=Peroxidase 56; Short=Atperox P56; EC=1.11.1.7; AltName: Full=ATP33; Flags: Precursor;	R7W241_AEGTA RecName: Full=Peroxidase {ECO:0000256|RuleBase:RU362060}; EC=1.11.1.7 {ECO:0000256|RuleBase:RU362060};	--	GO:0005576,extracellular region; GO:0009505,plant-type cell wall; GO:0020037,heme binding; GO:0046872,metal ion binding; GO:0004601,peroxidase activity; GO:0042744,hydrogen peroxide catabolic process; GO:0006979,response to oxidative stress; GO:0003674,molecular_function; GO:0005488,binding; GO:0046906,tetrapyrrole binding; GO:0097159,organic cyclic compound binding; GO:1901363,heterocyclic compo…	PF00141.26:Peroxidase
TraesCS7A02G234200	0	0	0	0.2902	0.4566	0.4102	12.8382	11.5175	14.0506	12.0201	13.5422	10.6076	10.6108	3.96664e-19	9.78433e-18	10.5197	7.40832e-19	1.14854e-17	5.05751	7.03237e-49	7.57679e-47	4.95956	7.06315e-48	5.79102e-46	up	7A	206574456	206575614	+	TraesCS7A02G234200	--	--	--	uncharacterized protein LOC123150834 [Triticum aestivum]	--	A0A3B6RHF4_WHEAT RecName: Full=Myb_DNA-bind_3 domain-containing protein {ECO:0000259|Pfam:PF12776};	--	--	PF12776.10:Myb/SANT-like DNA-binding domain
TraesCS7A02G238800	0	0	0.0937	0.455	0.2684	0.8038	5.0481	4.4569	4.4405	3.4626	2.1403	2.4441	7.06628	1.81269e-11	2.15134e-10	6.26801	4.38824e-09	2.73193e-08	3.14855	2.35261e-15	5.2911e-14	2.34652	1.27803e-07	1.08303e-06	up	7A	211717597	211718450	-	TraesCS7A02G238800	--	--	--	uncharacterized protein LOC119328420 [Triticum dicoccoides]	--	A0A446XVA4_TRITD SubName: Full=Uncharacterized protein {ECO:0000313|EMBL:VAI80233.1};	--	GO:0016021,integral component of membrane; GO:0005575,cellular_component; GO:0016020,membrane; GO:0031224,intrinsic component of membrane; GO:0110165,cellular anatomical entity	PF06839.15:GRF zinc finger
TraesCS1B02G002500	0.1435	0.1002	0.0485	0.0147	0.0347	0.0139	0.973	1.2859	1.2598	1.2521	1.2834	1.032	3.6264	2.61473e-19	6.53322e-18	3.64123	2.75346e-21	5.09963e-20	5.84868	5.86488e-14	1.14508e-12	5.85618	2.439e-14	4.23857e-13	up	1B	1807963	1812046	-	TraesCS1B02G002500	--	K13475 R protein MLA10 | (RefSeq) disease resistance protein RGA5-like isoform X1 (A)	ko04626: Plant-pathogen interaction	hypothetical protein CFC21_004626 [Triticum aestivum]	RGA5R_ORYSJ RecName: Full=Disease resistance protein RGA5 {ECO:0000305}; AltName: Full=Os11gRGA5 {ECO:0000312|EMBL:BAK39930.1}; AltName: Full=SasRGA5 {ECO:0000303|PubMed:21251109};	A0A3B5YPR0_WHEAT SubName: Full=Uncharacterized protein {ECO:0000313|EnsemblPlants:TraesCS1B02G002500.1};	Apoptotic ATPase	GO:0005737,cytoplasm; GO:0043531,ADP binding; GO:0005524,ATP binding; GO:0043621,protein self-association; GO:0042742,defense response to bacterium; GO:0002758,innate immune response-activating signal transduction; GO:0060548,negative regulation of cell death; GO:0009626,plant-type hypersensitive response; GO:0000166,nucleotide binding; GO:0003674,molecular_function; GO:0005488,binding; GO:001707…	PF00931.25:NB-ARC domain
TraesCS1B02G010000	0	0	0	0.0125	0.0369	0.0177	0.5776	0.42	0.4994	0.9181	0.882	0.93	8.87797	1.86515e-13	2.76594e-12	9.74003	2.65581e-16	3.37841e-15	4.51932	7.60205e-17	1.9555e-15	5.37905	2.11537e-27	8.92239e-26	up	1B	4861758	4877794	-	TraesCS1B02G010000	--	K13475 R protein MLA10 | (RefSeq) disease resistance protein RGA5-like isoform X1 (A)	ko04626: Plant-pathogen interaction	uncharacterized protein LOC123102918 [Triticum aestivum]	RGA5R_ORYSJ RecName: Full=Disease resistance protein RGA5 {ECO:0000305}; AltName: Full=Os11gRGA5 {ECO:0000312|EMBL:BAK39930.1}; AltName: Full=SasRGA5 {ECO:0000303|PubMed:21251109};	A0A3B5YPY9_WHEAT SubName: Full=Uncharacterized protein {ECO:0000313|EnsemblPlants:TraesCS1B02G010000.1};	Apoptotic ATPase	GO:0005737,cytoplasm; GO:0043531,ADP binding; GO:0005524,ATP binding; GO:0043621,protein self-association; GO:0042742,defense response to bacterium; GO:0002758,innate immune response-activating signal transduction; GO:0060548,negative regulation of cell death; GO:0009626,plant-type hypersensitive response; GO:0000166,nucleotide binding; GO:0003674,molecular_function; GO:0005488,binding; GO:001707…	PF00931.25:NB-ARC domain
TraesCS2A02G560300	1.5712	1.0893	1.7323	1.4934	1.8316	1.5736	11.0967	11.5482	11.2335	6.8357	6.386	6.631	2.93987	9.66974e-103	2.20124e-100	2.16282	4.22691e-51	2.35212e-49	2.79125	1.43723e-85	3.43911e-83	2.00665	6.53381e-40	4.26736e-38	up	2A	762620895	762624434	+	TraesCS2A02G560300	--	K23872 putative homogalacturonan methyltransferase [EC:2.1.1.-] | (RefSeq) probable pectin methyltransferase QUA3 (A)	--	hypothetical protein CFC21_020099, partial [Triticum aestivum]	PMTQ_ARATH RecName: Full=Probable methyltransferase PMT26; EC=2.1.1.-;	A0A3B6B7U5_WHEAT RecName: Full=Methyltransferase {ECO:0000256|RuleBase:RU366043}; EC=2.1.1.- {ECO:0000256|RuleBase:RU366043};	--	GO:0005737,cytoplasm; GO:0005768,endosome; GO:0005794,Golgi apparatus; GO:0005797,Golgi medial cisterna; GO:0000139,Golgi membrane; GO:0016021,integral component of membrane; GO:0009536,plastid; GO:0005802,trans-Golgi network; GO:0008168,methyltransferase activity; GO:0032259,methylation; GO:0003674,molecular_function; GO:0003824,catalytic activity; GO:0016740,transferase activity; GO:0016741,tra…	PF03141.19:Putative S-adenosyl-L-methionine-dependent methyltransferase
novel.9653	0.0932	0.0372	0.1261	0	0	0	1.2481	1.9165	1.7982	1.2118	1.2431	1.3053	4.24668	6.79912e-21	1.89708e-19	3.83738	4.68636e-18	6.83067e-17	8.82224	3.9144e-13	7.03521e-12	8.40791	4.27883e-12	5.85872e-11	up	4A	102628692	102630975	.	--	--	--	--	prolyl endopeptidase-like [Triticum dicoccoides]	--	A0A446XBS2_TRITD RecName: Full=CRAL-TRIO domain-containing protein {ECO:0000259|PROSITE:PS50191};	--	--	--
novel.9652	0.132	0.1184	0.223	0	0	0	2.3314	2.8345	2.2947	2.3117	2.4612	2.3602	3.95476	1.04434e-42	6.8539e-41	3.8815	3.40764e-45	1.62387e-43	9.90899	1.12676e-16	2.85908e-15	9.83098	1.60145e-16	3.41258e-15	up	4A	102626092	102634323	+	--	--	--	--	prolyl endopeptidase-like [Triticum dicoccoides]	--	T1MMB4_TRIUA SubName: Full=Uncharacterized protein {ECO:0000313|EnsemblPlants:TRIUR3_18971-P1};	--	GO:0016021,integral component of membrane; GO:0005575,cellular_component; GO:0016020,membrane; GO:0031224,intrinsic component of membrane; GO:0110165,cellular anatomical entity	--
TraesCS3B02G082200	0	0	0	0.076	0.0179	0.0286	1.5738	2.1071	2.0159	1.4446	1.2479	1.2006	9.53012	1.69607e-15	3.0648e-14	8.97278	6.9457e-14	7.09458e-13	5.50355	2.24841e-22	8.88654e-21	4.94074	5.69337e-18	1.36712e-16	up	3B	51923780	51928167	+	TraesCS3B02G082200	--	K13457 disease resistance protein RPM1 | (RefSeq) disease resistance protein RPM1-like (A)	ko04626: Plant-pathogen interaction	hypothetical protein CFC21_039713 [Triticum aestivum]	RGA4_SOLBU RecName: Full=Putative disease resistance protein RGA4; AltName: Full=RGA4-blb;	A0A3B6FH91_WHEAT SubName: Full=Uncharacterized protein {ECO:0000313|EnsemblPlants:TraesCS3B02G082200.1};	Apoptotic ATPase	GO:0043531,ADP binding; GO:0005524,ATP binding; GO:0050832,defense response to fungus; GO:0000166,nucleotide binding; GO:0003674,molecular_function; GO:0005488,binding; GO:0017076,purine nucleotide binding; GO:0030554,adenyl nucleotide binding; GO:0032553,ribonucleotide binding; GO:0032555,purine ribonucleotide binding; GO:0032559,adenyl ribonucleotide binding; GO:0036094,small molecule binding; …	PF00931.25:NB-ARC domain
novel.13898	0	0	0	0.0677	0.0399	0.0319	1.2954	0.8158	1.1078	0.7567	1.1768	1.5609	7.5479	1.43778e-09	1.36796e-08	7.66285	5.66348e-10	3.8727e-09	4.51964	1.17466e-07	1.06021e-06	4.62766	3.18149e-08	2.86049e-07	up	5B	398152343	398156720	+	--	--	--	--	--	--	A0A453C4L8_AEGTS SubName: Full=Uncharacterized protein {ECO:0000313|EnsemblPlants:AET2Gv20733500.25};	--	GO:0016021,integral component of membrane; GO:0005575,cellular_component; GO:0016020,membrane; GO:0031224,intrinsic component of membrane; GO:0110165,cellular anatomical entity	--
TraesCS2B02G570500	2.6378	2.2419	1.8992	1.8348	2.4424	2.3269	9.927	11.1658	9.5772	9.8488	9.6833	9.5581	2.18781	2.77365e-56	2.6904e-54	2.1054	1.08981e-62	8.05905e-61	2.21423	6.63167e-47	6.73376e-45	2.12498	4.82596e-50	4.18031e-48	up	2B	760949907	760951814	-	TraesCS2B02G570500	--	--	--	hypothetical protein CFC21_026282 [Triticum aestivum]	P4KG7_ARATH RecName: Full=Phosphatidylinositol 4-kinase gamma 7 {ECO:0000303|PubMed:17880284}; Short=AtPI4Kgamma7 {ECO:0000303|PubMed:17880284}; Short=PI-4Kgamma7 {ECO:0000303|PubMed:17880284}; Short=PI4K gamma 7 {ECO:0000303|PubMed:17880284}; EC=2.7.1.67 {ECO:0000269|PubMed:17880284}; AltName: Full=Ubiquitin-like domain kinase gamma 7 {ECO:0000303|PubMed:17880284}; Short=UbDK gamma 7 {ECO:000030…	A0A3B6CI50_WHEAT RecName: Full=1-phosphatidylinositol 4-kinase {ECO:0000256|ARBA:ARBA00012169}; EC=2.7.1.67 {ECO:0000256|ARBA:ARBA00012169};	Phosphatidylinositol 4-kinase	GO:0004430,1-phosphatidylinositol 4-kinase activity; GO:0005524,ATP binding; GO:0046854,phosphatidylinositol phosphorylation; GO:0046777,protein autophosphorylation; GO:0003674,molecular_function; GO:0003824,catalytic activity; GO:0016301,kinase activity; GO:0016740,transferase activity; GO:0016772,transferase activity, transferring phosphorus-containing groups; GO:0016773,phosphotransferase acti…	PF00454.30:Phosphatidylinositol 3- and 4-kinase
novel.12568	0	0	0	0.1552	0.0458	0.128	4.0863	4.1378	3.812	4.4	4.7576	4.0836	10.2555	6.22436e-18	1.38874e-16	10.3874	1.97948e-18	2.96189e-17	5.14419	1.08749e-38	8.71912e-37	5.26864	2.50103e-42	1.77733e-40	up	5A	193889035	193893517	+	--	--	K02940 large subunit ribosomal protein L9e | (RefSeq) 60S ribosomal protein L9-like (A)	ko03010: Ribosome	proline-rich protein 36-like [Aegilops tauschii subsp. strangulata]	RL9_ORYSJ RecName: Full=60S ribosomal protein L9;	A0A453L996_AEGTS SubName: Full=Uncharacterized protein {ECO:0000313|EnsemblPlants:AET5Gv20679100.24};	60S ribosomal protein L9	GO:0022625,cytosolic large ribosomal subunit; GO:0019843,rRNA binding; GO:0003735,structural constituent of ribosome; GO:0002181,cytoplasmic translation; GO:0003674,molecular_function; GO:0003676,nucleic acid binding; GO:0003723,RNA binding; GO:0005488,binding; GO:0097159,organic cyclic compound binding; GO:1901363,heterocyclic compound binding; GO:0005198,structural molecule activity; GO:0006412…	--
TraesCS3D02G008300	3.8296	7.8727	5.4148	1.6832	1.8914	4.0776	24.1307	25.8468	26.5098	26.8367	28.4243	29.9847	2.16433	1.11438e-35	5.88088e-34	2.31335	4.73209e-18	6.89241e-17	3.29335	8.8959e-47	9.00323e-45	3.43454	1.90558e-58	2.02539e-56	up	3D	2909397	2911605	-	TraesCS3D02G008300	--	--	--	peptidyl-prolyl cis-trans isomerase CYP21-3, mitochondrial [Aegilops tauschii subsp. strangulata]	CP21C_ARATH RecName: Full=Peptidyl-prolyl cis-trans isomerase CYP21-3, mitochondrial; Short=PPIase CYP21-3; EC=5.2.1.8; AltName: Full=Cyclophilin of 21 kDa 3; AltName: Full=Rotamase CYP21-3; Flags: Precursor;	A0A453DN96_AEGTS SubName: Full=Uncharacterized protein {ECO:0000313|EnsemblPlants:AET3Gv20006400.1};	Cyclophilin-related peptidyl-prolyl cis-trans isomerase	GO:0005794,Golgi apparatus; GO:0000137,Golgi cis cisterna; GO:0005739,mitochondrion; GO:0003755,peptidyl-prolyl cis-trans isomerase activity; GO:0000413,protein peptidyl-prolyl isomerization; GO:0003674,molecular_function; GO:0003824,catalytic activity; GO:0016853,isomerase activity; GO:0016859,cis-trans isomerase activity; GO:0140096,catalytic activity, acting on a protein; GO:0006464,cellular p…	--
TraesCS5B02G037400	0.1797	0.0896	0.4935	0	0.0544	0.1736	2.8467	1.7012	1.9341	2.0323	1.839	2.1548	3.03623	4.41988e-10	4.48023e-09	2.92213	9.28504e-11	6.9415e-10	4.77168	3.59995e-10	4.49255e-09	4.65333	3.04127e-10	3.38442e-09	up	5B	41816477	41819031	-	TraesCS5B02G037400	--	--	--	uncharacterized protein LOC119307258 [Triticum dicoccoides]	--	A0A446TUH5_TRITD SubName: Full=Uncharacterized protein {ECO:0000313|EMBL:VAI27014.1};	--	--	PF12274.11:Protein of unknown function (DUF3615)
TraesCS2B02G016000	0.2429	0.2422	0.2799	0.4529	0.3206	0.448	3.4876	3.7366	2.6614	3.362	4.4027	3.9067	3.68861	1.74834e-33	8.57367e-32	3.92188	5.83878e-43	2.62352e-41	2.99909	2.38669e-24	1.0608e-22	3.22486	8.96981e-33	4.61107e-31	up	2B	7645446	7648835	-	TraesCS2B02G016000	Phosphotransferase [Source:UniProtKB/TrEMBL%3BAcc:A0A1D5UCL3]	K00844 hexokinase [EC:2.7.1.1] | (RefSeq) hexokinase-4, chloroplastic-like (A)	ko00010: Glycolysis / Gluconeogenesis; ko00051: Fructose and mannose metabolism; ko00052: Galactose metabolism; ko00500: Starch and sucrose metabolism; ko00520: Amino sugar and nucleotide sugar metabolism; ko01100: Metabolic pathways; ko01110: Biosynthesis of secondary metabolites; ko01200: Carbon metabolism; ko01250: Biosynthesis of nucleotide sugars	hexokinase-4, chloroplastic-like [Triticum dicoccoides]	HXK4_ORYSJ RecName: Full=Hexokinase-4, chloroplastic; EC=2.7.1.1 {ECO:0000305|PubMed:16552590}; AltName: Full=Hexokinase II; Flags: Precursor;	A0A446LQB7_TRITD RecName: Full=Phosphotransferase {ECO:0000256|RuleBase:RU362007}; EC=2.7.1.- {ECO:0000256|RuleBase:RU362007};	Hexokinase	GO:0009570,chloroplast stroma; GO:0005829,cytosol; GO:0005739,mitochondrion; GO:0005524,ATP binding; GO:0008865,fructokinase activity; GO:0004340,glucokinase activity; GO:0005536,glucose binding; GO:0046835,carbohydrate phosphorylation; GO:0001678,cellular glucose homeostasis; GO:0051156,glucose 6-phosphate metabolic process; GO:0006006,glucose metabolic process; GO:0006096,glycolytic process; GO…	PF03727.19:Hexokinase
TraesCS4A02G309600	0.1449	0.1445	0.2623	0.1061	0.0751	0.06	6.4642	6.7328	5.684	6.3685	6.898	6.7736	5.06843	1.80816e-63	2.08111e-61	5.14712	1.1799e-69	1.00583e-67	6.28754	5.73186e-42	5.12102e-40	6.3608	3.68461e-44	2.75573e-42	up	4A	602873144	602875409	+	TraesCS4A02G309600	--	K13457 disease resistance protein RPM1 | (RefSeq) disease resistance protein RPM1-like (A)	ko04626: Plant-pathogen interaction	hypothetical protein CFC21_053871 [Triticum aestivum]	R13L1_ARATH RecName: Full=Putative disease resistance RPP13-like protein 1;	A0A3B6I240_WHEAT SubName: Full=Uncharacterized protein {ECO:0000313|EnsemblPlants:TraesCS4A02G309600.1};	Apoptotic ATPase	GO:0043531,ADP binding; GO:0005524,ATP binding; GO:0006952,defense response; GO:0051707,response to other organism; GO:0000166,nucleotide binding; GO:0003674,molecular_function; GO:0005488,binding; GO:0017076,purine nucleotide binding; GO:0030554,adenyl nucleotide binding; GO:0032553,ribonucleotide binding; GO:0032555,purine ribonucleotide binding; GO:0032559,adenyl ribonucleotide binding; GO:003…	PF13855.9:Leucine rich repeat
TraesCS2D02G516200	0.1343	0.0574	0.0648	0.0787	0	0.0371	1.2841	1.1712	1.1397	1.0879	1.1219	1.318	3.82681	7.89248e-16	1.47384e-14	3.79397	1.70894e-16	2.20778e-15	4.88595	5.26357e-13	9.32161e-12	4.84522	3.30068e-13	5.09243e-12	up	2D	607651367	607657784	-	TraesCS2D02G516200	--	K10882 crossover junction endonuclease EME1 [EC:3.1.22.-] | (RefSeq) crossover junction endonuclease EME1-like (A)	ko03440: Homologous recombination	hypothetical protein CFC21_032296 [Triticum aestivum]	EME1_ORYSJ RecName: Full=Crossover junction endonuclease EME1; EC=3.1.22.-; AltName: Full=Essential meiotic endonuclease 1; Short=OsEME1;	A0A3B6DLK2_WHEAT RecName: Full=ERCC4 domain-containing protein {ECO:0000259|Pfam:PF02732};	--	GO:0048476,Holliday junction resolvase complex; GO:0005634,nucleus; GO:0003677,DNA binding; GO:0004519,endonuclease activity; GO:0046872,metal ion binding; GO:0051301,cell division; GO:0006310,DNA recombination; GO:0006281,DNA repair; GO:0051321,meiotic cell cycle; GO:0010332,response to gamma radiation; GO:0009644,response to high light intensity; GO:0009411,response to UV; GO:0003674,molecular_…	PF02732.18:ERCC4 domain
TraesCS2A02G561600	0.2911	0.3024	0.4304	0.2736	0.6897	0.375	5.1191	4.9762	4.5733	3.5696	3.8224	3.1283	3.82589	8.28963e-89	1.57838e-86	3.3416	9.01036e-65	6.95645e-63	3.47963	1.05511e-60	1.53628e-58	2.98605	1.55764e-41	1.08062e-39	up	2A	763190040	763198365	-	TraesCS2A02G561600	--	K20093 DNA excision repair protein ERCC-6-like [EC:5.6.2.-] | (RefSeq) SNF2 domain-containing protein ENL1-like (A)	--	hypothetical protein CFC21_020113 [Triticum aestivum]	ENL1_ORYSJ RecName: Full=SNF2 domain-containing protein ENL1 {ECO:0000305}; EC=3.6.4.- {ECO:0000305}; AltName: Full=Protein ENDOSPERMLESS 1 {ECO:0000303|PubMed:25327517};	A0A3B6B9R6_WHEAT SubName: Full=Uncharacterized protein {ECO:0000313|EnsemblPlants:TraesCS2A02G561600.1};	Transcription-coupled repair protein CSB/RAD26 (contains SNF2 family DNA-dependent ATPase domain)	GO:0005694,chromosome; GO:0005737,cytoplasm; GO:0005524,ATP binding; GO:0140658,NA; GO:0015616,DNA translocase activity; GO:0004386,helicase activity; GO:0016787,hydrolase activity; GO:0007049,cell cycle; GO:0051301,cell division; GO:0006310,DNA recombination; GO:2000014,regulation of endosperm development; GO:0010965,regulation of mitotic sister chromatid separation; GO:0000166,nucleotide bindin…	PF00176.26:SNF2-related domain
TraesCS1D02G348000	0	0.0149	0.0379	0.0307	0.1087	0	0.4275	0.5437	0.5671	0.7726	0.7966	0.718	4.78351	5.53325e-09	4.92074e-08	5.34432	5.28509e-12	4.49976e-11	3.5588	2.07193e-07	1.81103e-06	4.13258	1.3748e-11	1.78896e-10	up	1D	435144707	435148827	+	TraesCS1D02G348000	--	K13430 serine/threonine-protein kinase PBS1 [EC:2.7.11.1] | (RefSeq) probable serine/threonine-protein kinase PBL7 (A)	ko04626: Plant-pathogen interaction	hypothetical protein CFC21_013223 [Triticum aestivum]	SIRK_ARATH RecName: Full=Senescence-induced receptor-like serine/threonine-protein kinase; AltName: Full=FLG22-induced receptor-like kinase 1; Flags: Precursor;	A0A3B5ZYZ7_WHEAT RecName: Full=Protein kinase domain-containing protein {ECO:0000259|PROSITE:PS50011};	--	GO:0016021,integral component of membrane; GO:0005524,ATP binding; GO:0004674,protein serine/threonine kinase activity; GO:0042742,defense response to bacterium; GO:0006468,protein phosphorylation; GO:0000166,nucleotide binding; GO:0003674,molecular_function; GO:0005488,binding; GO:0017076,purine nucleotide binding; GO:0030554,adenyl nucleotide binding; GO:0032553,ribonucleotide binding; GO:00325…	PF12819.10:Malectin-like domain
novel.7563	0	0	0	0	0	0	2.6906	2.2413	1.9386	1.5562	2.254	2.3003	8.43344	4.02939e-12	5.11265e-11	8.25975	9.98866e-12	8.2894e-11	8.25641	1.79741e-11	2.61833e-10	8.07585	4.66143e-11	5.70727e-10	up	3B	161469307	161470422	.	--	--	--	--	--	--	--	--	--	--
TraesCS6B02G011800	1.1084	0.7896	0.786	0.2436	0.1677	0.8223	8.001	7.861	8.4517	7.9691	7.592	7.4141	3.18845	1.89992e-82	3.24676e-80	3.10108	2.66397e-85	3.00568e-83	4.28372	1.46171e-11	2.16351e-10	4.18849	4.13803e-11	5.09592e-10	up	6B	6848477	6853318	+	TraesCS6B02G011800	--	K04077 chaperonin GroEL | (RefSeq) ruBisCO large subunit-binding protein subunit beta, chloroplastic-like isoform X1 (A)	ko03018: RNA degradation	ruBisCO large subunit-binding protein subunit beta, chloroplastic-like isoform X2 [Triticum aestivum]	RUBB_PEA RecName: Full=RuBisCO large subunit-binding protein subunit beta, chloroplastic; AltName: Full=60 kDa chaperonin subunit beta; AltName: Full=CPN-60 beta; Flags: Precursor;	A0A3B6PD02_WHEAT SubName: Full=Uncharacterized protein {ECO:0000313|EnsemblPlants:TraesCS6B02G011800.1};	Mitochondrial chaperonin, Cpn60/Hsp60p	GO:0009507,chloroplast; GO:0005524,ATP binding; GO:0140662,NA; GO:0042026,protein refolding; GO:0000166,nucleotide binding; GO:0003674,molecular_function; GO:0005488,binding; GO:0017076,purine nucleotide binding; GO:0030554,adenyl nucleotide binding; GO:0032553,ribonucleotide binding; GO:0032555,purine ribonucleotide binding; GO:0032559,adenyl ribonucleotide binding; GO:0035639,purine ribonucleos…	PF00118.27:TCP-1/cpn60 chaperonin family
novel.5143	0.9401	0.2885	0.2444	1.1866	0.8751	1.1179	5.4207	7.5436	5.4164	6.8184	5.6661	5.6239	3.67713	5.00517e-19	1.22045e-17	3.6492	6.12874e-21	1.10899e-19	2.51847	8.48378e-13	1.47081e-11	2.48119	4.80849e-14	8.12606e-13	up	2B	749650647	749651337	-	--	--	--	--	hypothetical protein CFC21_032417 [Triticum aestivum]	--	A0A453DA01_AEGTS SubName: Full=Uncharacterized protein {ECO:0000313|EnsemblPlants:AET2Gv21159000.1};	--	GO:0016021,integral component of membrane; GO:0005575,cellular_component; GO:0016020,membrane; GO:0031224,intrinsic component of membrane; GO:0110165,cellular anatomical entity	--
novel.11589	0.1967	0.6377	0.5402	0.2522	0.4761	0.0475	4.8719	5.5867	5.7587	7.5202	7.1036	7.3632	3.55162	2.73823e-25	9.64178e-24	3.98223	1.24149e-37	4.76251e-36	4.45606	6.55913e-22	2.512e-20	4.88759	1.78434e-29	8.1664e-28	up	4B	668649257	668651409	+	--	--	--	--	hypothetical protein CFC21_059925 [Triticum aestivum]	--	A0A446SKY8_TRITD SubName: Full=Uncharacterized protein {ECO:0000313|EMBL:VAI11735.1};	--	--	--
TraesCS6B02G389700	0	0	0	0	0	0	8.4847	6.5527	7.0242	6.0165	8.3019	5.9122	9.36463	5.57301e-15	9.57939e-14	9.23661	1.23421e-14	1.34961e-13	9.18777	2.49155e-14	5.03826e-13	9.05236	5.77721e-14	9.68311e-13	up	6B	664381531	664382969	-	TraesCS6B02G389700	--	K10739 replication factor A2 | (RefSeq) replication protein A 32 kDa subunit B-like isoform X1 (A)	ko03030: DNA replication; ko03420: Nucleotide excision repair; ko03430: Mismatch repair; ko03440: Homologous recombination	hypothetical protein CFC21_089767 [Triticum aestivum]	RFA2B_ORYSJ RecName: Full=Replication protein A 32 kDa subunit B; Short=OsRPA32B; AltName: Full=OsRPA32-2; AltName: Full=Replication factor A protein 2B; AltName: Full=Replication protein A 2B;	A0A3B6PRL4_WHEAT RecName: Full=RPA_C domain-containing protein {ECO:0000259|Pfam:PF08784};	--	GO:0000781,chromosome, telomeric region; GO:0005662,DNA replication factor A complex; GO:0005634,nucleus; GO:0035861,site of double-strand break; GO:0003697,single-stranded DNA binding; GO:0006260,DNA replication; GO:0000724,double-strand break repair via homologous recombination; GO:0006289,nucleotide-excision repair; GO:0003674,molecular_function; GO:0003676,nucleic acid binding; GO:0003677,DNA…	PF08784.14:Replication protein A C terminal
TraesCS3D02G009600	0.1935	0.2735	0.1635	0.8932	0.3708	0.7324	8.8511	8.7235	7.9282	7.593	6.8181	7.1388	5.35668	6.35343e-103	1.4625e-100	5.10715	2.00352e-95	2.69676e-93	3.64451	5.06483e-83	1.15381e-80	3.38822	4.02204e-74	5.98698e-72	up	3D	3232378	3240214	-	TraesCS3D02G009600	--	K17302 coatomer subunit beta' | (RefSeq) receptor-like cytoplasmic kinase 185 isoform X1 (A)	--	hypothetical protein CFC21_045233 [Triticum aestivum]	--	A0A453DN24_AEGTS SubName: Full=Uncharacterized protein {ECO:0000313|EnsemblPlants:AET3Gv20004400.9};	--	--	--
TraesCS1B02G010100	0	0	0	0	0	0.0561	0.663	0.5293	0.9095	1.1833	1.0386	1.1285	8.44091	4.53817e-12	5.72523e-11	9.10825	2.62243e-14	2.79201e-13	5.1076	8.82597e-12	1.34638e-10	5.7596	1.02911e-16	2.22152e-15	up	1B	4887832	4899036	+	TraesCS1B02G010100	--	K13475 R protein MLA10 | (RefSeq) disease resistance protein RGA5-like isoform X1 (A)	ko04626: Plant-pathogen interaction	disease resistance protein RGA4-like [Triticum aestivum]	RGA4R_ORYSJ RecName: Full=Disease resistance protein RGA4 {ECO:0000305}; AltName: Full=Os11gRGA4 {ECO:0000312|EMBL:BAK39922.1}; AltName: Full=SasRGA4 {ECO:0000303|PubMed:21251109};	A0A3B5YR85_WHEAT SubName: Full=Uncharacterized protein {ECO:0000313|EnsemblPlants:TraesCS1B02G010100.1};	Apoptotic ATPase	GO:0005737,cytoplasm; GO:0043531,ADP binding; GO:0005524,ATP binding; GO:0043621,protein self-association; GO:0042742,defense response to bacterium; GO:0002758,innate immune response-activating signal transduction; GO:0009626,plant-type hypersensitive response; GO:0010942,positive regulation of cell death; GO:0000166,nucleotide binding; GO:0003674,molecular_function; GO:0005488,binding; GO:001707…	PF00931.25:NB-ARC domain
novel.10381	0.0586	0.1169	0.198	0.6609	0.2836	0.6227	9.0971	8.828	7.112	8.0622	8.2219	6.6827	6.02369	3.29745e-25	1.15581e-23	5.89321	1.27178e-24	2.89538e-23	3.96077	7.67666e-28	4.07503e-26	3.8232	3.46617e-27	1.44903e-25	up	4A	693398208	693398934	.	--	--	K14007 protein transport protein SEC24 | (RefSeq) protein transport protein Sec24-like At3g07100 (A)	ko04141: Protein processing in endoplasmic reticulum	protein transport protein Sec24-like At3g07100 [Triticum dicoccoides]	SC24A_ARATH RecName: Full=Protein transport protein Sec24-like At3g07100;	A0A446LQP4_TRITD SubName: Full=Uncharacterized protein {ECO:0000313|EMBL:VAH39898.1};	Vesicle coat complex COPII, subunit SEC24/subunit SFB2	GO:0030127,COPII vesicle coat; GO:0070971,endoplasmic reticulum exit site; GO:0005789,endoplasmic reticulum membrane; GO:0000139,Golgi membrane; GO:0000149,SNARE binding; GO:0008270,zinc ion binding; GO:0090110,COPII-coated vesicle cargo loading; GO:0007029,endoplasmic reticulum organization; GO:0080119,ER body organization; GO:0007030,Golgi organization; GO:0006886,intracellular protein transpor…	--
TraesCS2A02G560400	0.224	0.1117	0.1577	0.134	0.0678	0.0541	2.9315	2.1634	2.6353	0.987	0.9277	0.7863	3.97301	8.14585e-32	3.76988e-30	2.45148	1.69241e-10	1.23237e-09	4.90613	3.74454e-26	1.8174e-24	3.37814	8.42278e-11	1.00011e-09	up	2A	762640207	762644579	+	TraesCS2A02G560400	Proteinaceous RNase P 1%2C chloroplastic/mitochondrial [Source:Projected from Arabidopsis thaliana (AT2G32230) UniProtKB/Swiss-Prot%3BAcc:Q66GI4]	K18213 proteinaceous RNase P [EC:3.1.26.5] | (RefSeq) proteinaceous RNase P 1, chloroplastic/mitochondrial-like (A)	--	proteinaceous RNase P 1, chloroplastic/mitochondrial-like [Triticum aestivum]	PRRP1_ARATH RecName: Full=Proteinaceous RNase P 1, chloroplastic/mitochondrial; EC=3.1.26.5 {ECO:0000269|PubMed:20473316, ECO:0000269|PubMed:22549728, ECO:0000269|PubMed:22991464}; AltName: Full=Pentatricopeptide repeat-containing protein At2g32230; Flags: Precursor;	A0A3B6B8C5_WHEAT RecName: Full=Ribonuclease P {ECO:0000256|ARBA:ARBA00012179}; EC=3.1.26.5 {ECO:0000256|ARBA:ARBA00012179};	Uncharacterized membrane protein, predicted efflux pump	GO:0009507,chloroplast; GO:0005739,mitochondrion; GO:0046872,metal ion binding; GO:0004526,ribonuclease P activity; GO:0001682,tRNA 5'-leader removal; GO:0008033,tRNA processing; GO:0003674,molecular_function; GO:0005488,binding; GO:0043167,ion binding; GO:0043169,cation binding; GO:0003824,catalytic activity; GO:0004518,nuclease activity; GO:0004519,endonuclease activity; GO:0004521,endoribonucl…	PF17177.7:Pentacotripeptide-repeat region of PRORP
TraesCS1B02G172300	0.0218	0.0073	0.0061	0.0522	0	0.0281	1.5967	1.8491	1.9412	1.367	1.3695	1.6546	7.29915	3.36394e-28	1.34669e-26	6.99692	4.52011e-26	1.10974e-24	5.99189	4.52276e-37	3.44288e-35	5.68375	2.10431e-33	1.11157e-31	up	1B	307381481	307387336	-	TraesCS1B02G172300	--	K13851 repetitive interspersed family protein | (RefSeq) uncharacterized protein LOC123156635 (A)	--	uncharacterized protein LOC123045187 [Triticum aestivum]	--	A0A3B6IMT9_WHEAT SubName: Full=Uncharacterized protein {ECO:0000313|EnsemblPlants:TraesCS4B02G129500.1.cds1};	--	--	--
TraesCS6B02G214300	0	0	0.0986	0.0798	0.2353	0.1503	1.9091	1.4427	1.373	1.7347	1.7968	1.8655	5.4388	2.49642e-09	2.31207e-08	5.62224	2.17661e-10	1.56326e-09	3.36714	1.07734e-08	1.10999e-07	3.54985	9.49927e-11	1.12119e-09	up	6B	289767475	289771323	+	TraesCS6B02G214300	--	--	--	tetraspanin-2-like [Triticum dicoccoides]	TET2_ARATH RecName: Full=Tetraspanin-2;	A0A453NRS0_AEGTS SubName: Full=Uncharacterized protein {ECO:0000313|EnsemblPlants:AET6Gv20463000.1};	--	GO:0016021,integral component of membrane; GO:0009506,plasmodesma; GO:0009734,auxin-activated signaling pathway; GO:0007154,cell communication; GO:0007165,signal transduction; GO:0008150,biological_process; GO:0009719,response to endogenous stimulus; GO:0009725,response to hormone; GO:0009733,response to auxin; GO:0009755,hormone-mediated signaling pathway; GO:0009987,cellular process; GO:0010033…	PF00335.23:Tetraspanin family
TraesCS3D02G001900	0.0534	0	0	0.1918	0.0647	0.4389	2.5991	1.9822	1.9094	2.0598	1.6562	2.4418	7.00907	2.76141e-11	3.21726e-10	6.92697	3.91211e-11	3.05648e-10	3.16478	1.53782e-13	2.87693e-12	3.07404	1.52184e-13	2.43748e-12	up	3D	865996	870567	-	TraesCS3D02G001900	--	--	--	U-box domain-containing protein 4-like [Triticum aestivum]	PUB45_ARATH RecName: Full=U-box domain-containing protein 45; EC=2.3.2.27; AltName: Full=Plant U-box protein 45; AltName: Full=RING-type E3 ubiquitin transferase PUB45 {ECO:0000305};	A0A453DP02_AEGTS SubName: Full=Uncharacterized protein {ECO:0000313|EnsemblPlants:AET3Gv20019700.1};	FOG: Armadillo/beta-catenin-like repeats	GO:0005737,cytoplasm; GO:0005634,nucleus; GO:0070696,transmembrane receptor protein serine/threonine kinase binding; GO:0004842,ubiquitin-protein transferase activity; GO:0016567,protein ubiquitination; GO:0003674,molecular_function; GO:0005102,signaling receptor binding; GO:0005488,binding; GO:0005515,protein binding; GO:0033612,receptor serine/threonine kinase binding; GO:0003824,catalytic acti…	PF00514.26:Armadillo/beta-catenin-like repeat
novel.21498	0	0	0	0	0	0	3.1268	1.9623	2.1863	2.0889	2.3308	2.5	8.76221	4.80154e-13	6.81104e-12	8.68597	5.01596e-13	4.71903e-12	8.58562	2.14638e-12	3.54019e-11	8.50236	2.31551e-12	3.25701e-11	up	Un	76749561	76752097	-	--	--	K09560 suppressor of tumorigenicity protein 13 | (RefSeq) FAM10 family protein At4g22670-like (A)	--	uncharacterized protein LOC123133447 [Triticum aestivum]	--	A0A453MY13_AEGTS SubName: Full=Uncharacterized protein {ECO:0000313|EnsemblPlants:AET6Gv20141100.3};	--	GO:0016021,integral component of membrane; GO:0005575,cellular_component; GO:0016020,membrane; GO:0031224,intrinsic component of membrane; GO:0110165,cellular anatomical entity	PF12937.10:F-box-like
novel.5159	0	0	0	0.042	0.2973	0	2.5218	3.1014	2.3271	1.7742	1.7721	1.8314	8.54461	1.8612e-12	2.45027e-11	7.97266	5.5438e-11	4.25281e-10	4.68231	3.17879e-13	5.76347e-12	4.10122	4.28296e-10	4.69129e-09	up	2B	759162375	759165144	+	--	--	K02291 15-cis-phytoene synthase [EC:2.5.1.32] | (RefSeq) phytoene synthase 2, chloroplastic-like (A)	ko00906: Carotenoid biosynthesis; ko01100: Metabolic pathways; ko01110: Biosynthesis of secondary metabolites	phytoene synthase 2, chloroplastic-like [Triticum aestivum]	DUT_ORYSJ RecName: Full=Deoxyuridine 5'-triphosphate nucleotidohydrolase; Short=dUTPase; EC=3.6.1.23; AltName: Full=dUTP pyrophosphatase;	A0A453JJ31_AEGTS SubName: Full=Uncharacterized protein {ECO:0000313|EnsemblPlants:AET5Gv20068500.8};	dUTPase	GO:0004170,dUTP diphosphatase activity; GO:0000287,magnesium ion binding; GO:0006226,dUMP biosynthetic process; GO:0046081,dUTP catabolic process; GO:0003674,molecular_function; GO:0003824,catalytic activity; GO:0016462,pyrophosphatase activity; GO:0016787,hydrolase activity; GO:0016817,hydrolase activity, acting on acid anhydrides; GO:0016818,hydrolase activity, acting on acid anhydrides, in pho…	PF13360.9:PQQ-like domain
novel.5158	0	0	0	0	0	0	2.3095	2.7794	1.3973	1.565	1.4877	1.4499	8.15212	3.52379e-11	4.06405e-10	7.61736	5.30739e-10	3.63852e-09	7.97436	1.59441e-10	2.07357e-09	7.4338	2.47738e-09	2.48866e-08	up	2B	758950034	758953752	+	--	--	K09571 FK506-binding protein 4/5 [EC:5.2.1.8] | (RefSeq) 70 kDa peptidyl-prolyl isomerase-like (A)	--	uncharacterized protein LOC123188512 isoform X3 [Triticum aestivum]	DUT_ORYSJ RecName: Full=Deoxyuridine 5'-triphosphate nucleotidohydrolase; Short=dUTPase; EC=3.6.1.23; AltName: Full=dUTP pyrophosphatase;	A0A446PKF9_TRITD SubName: Full=Uncharacterized protein {ECO:0000313|EMBL:VAH74836.1};	dUTPase	GO:0004170,dUTP diphosphatase activity; GO:0000287,magnesium ion binding; GO:0006226,dUMP biosynthetic process; GO:0046081,dUTP catabolic process; GO:0003674,molecular_function; GO:0003824,catalytic activity; GO:0016462,pyrophosphatase activity; GO:0016787,hydrolase activity; GO:0016817,hydrolase activity, acting on acid anhydrides; GO:0016818,hydrolase activity, acting on acid anhydrides, in pho…	--
novel.6246	0	0	0	0	0	0	9.0498	10.6858	9.2071	4.2289	6.2533	8.7234	8.23772	1.42088e-11	1.70337e-10	7.63848	6.59436e-10	4.46841e-09	8.06008	6.34575e-11	8.65197e-10	7.45497	3.09929e-09	3.0851e-08	up	2D	630280314	630280544	.	--	--	--	--	--	--	--	--	--	--
novel.7335	0	0	0	0	0	0	1.5128	1.3099	0.7754	1.6875	1.301	1.7853	7.02777	3.9439e-08	3.19967e-07	7.42789	1.83732e-09	1.18619e-08	6.85059	1.73505e-07	1.53262e-06	7.24492	8.58344e-09	8.1778e-08	up	3B	32441436	32442239	+	--	--	--	--	putative uncharacterized protein ENSP00000383309 [Aegilops tauschii subsp. strangulata]	--	R7VYK6_AEGTA SubName: Full=Cytochrome P450 71A23 {ECO:0000313|EMBL:EMT00469.1, ECO:0000313|EnsemblPlants:EMT00469};	--	GO:0020037,heme binding; GO:0005506,iron ion binding; GO:0004497,monooxygenase activity; GO:0016705,oxidoreductase activity, acting on paired donors, with incorporation or reduction of molecular oxygen; GO:0003674,molecular_function; GO:0005488,binding; GO:0046906,tetrapyrrole binding; GO:0097159,organic cyclic compound binding; GO:1901363,heterocyclic compound binding; GO:0043167,ion binding; GO…	--
TraesCS5D02G562800	0.2073	0.0689	0.0292	0	0	0.0334	1.6955	1.3613	1.7547	1.1224	1.0908	1.4552	4.02789	5.71454e-12	7.15082e-11	3.63037	6.39642e-10	4.34243e-09	6.92398	2.35696e-08	2.32036e-07	6.52044	1.65492e-07	1.38557e-06	up	5D	562345002	562346828	-	TraesCS5D02G562800	--	--	--	uncharacterized protein LOC123124018 [Triticum aestivum]	--	A0A3B6N3C0_WHEAT SubName: Full=Uncharacterized protein {ECO:0000313|EnsemblPlants:TraesCS5D02G562800.1};	--	GO:0016021,integral component of membrane; GO:0005575,cellular_component; GO:0016020,membrane; GO:0031224,intrinsic component of membrane; GO:0110165,cellular anatomical entity	PF12680.10:SnoaL-like domain
novel.74	0	0	0	0.1658	0	0	2.4763	3.31	2.9688	2.1798	2.552	2.4444	9.28801	9.82481e-15	1.65556e-13	8.99384	5.93892e-14	6.11302e-13	5.69565	4.29816e-06	3.14137e-05	5.39679	8.62322e-06	5.98307e-05	up	1A	53350886	53352554	-	--	--	--	--	uncharacterized protein LOC125553499 [Triticum urartu]	--	--	--	--	--
TraesCSU02G243600	0	0	0	0.2475	0	0.0389	2.1894	3.2943	2.4585	2.588	2.9398	2.8934	8.57017	1.69888e-12	2.24664e-11	8.64633	6.48702e-13	6.02634e-12	4.74044	2.55695e-13	4.68462e-12	4.8092	8.94274e-15	1.61877e-13	up	Un	364735044	364736925	+	TraesCSU02G243600	--	--	--	uncharacterized protein LOC123179256 [Triticum aestivum]	--	A0A341ZL38_WHEAT SubName: Full=Uncharacterized protein {ECO:0000313|EnsemblPlants:TraesCSU02G271900.1.cds1};	--	--	--
TraesCS2A02G561300	1.1772	1.174	1.5442	2.0332	1.162	1.4965	8.9564	8.8564	9.9208	9.5517	9.2015	8.1507	2.82322	1.4557e-55	1.39446e-53	2.77327	2.36364e-58	1.57862e-56	2.54694	7.7011e-38	6.0258e-36	2.49036	4.59894e-39	2.9349e-37	up	2A	763044792	763047797	+	TraesCS2A02G561300	--	K09184 GATA-binding protein, other eukaryote | (RefSeq) uncharacterized protein LOC123120083 isoform X1 (A)	--	GATA transcription factor 26-like isoform X1 [Triticum aestivum]	GAT26_ARATH RecName: Full=GATA transcription factor 26;	A0A3B6B8D5_WHEAT RecName: Full=GATA-type domain-containing protein {ECO:0000259|PROSITE:PS50114};	GATA-4/5/6 transcription factors	GO:0005634,nucleus; GO:0043565,sequence-specific DNA binding; GO:0008270,zinc ion binding; GO:0006355,regulation of transcription, DNA-templated; GO:0003674,molecular_function; GO:0003676,nucleic acid binding; GO:0003677,DNA binding; GO:0005488,binding; GO:0097159,organic cyclic compound binding; GO:1901363,heterocyclic compound binding; GO:0043167,ion binding; GO:0043169,cation binding; GO:00468…	PF00320.30:GATA zinc finger
novel.10116	0	0	0	0.058	0.0342	0.0819	0.8575	1.9001	1.0706	1.1884	1.1403	1.7401	8.02787	9.41256e-11	1.03359e-09	8.10412	2.84876e-11	2.25964e-10	4.42127	1.17451e-09	1.36604e-08	4.49034	6.57001e-11	7.90205e-10	up	4A	545107538	545109044	.	--	--	K10683 BRCA1-associated RING domain protein 1 | (RefSeq) BRCA1-associated RING domain protein 1-like (A)	ko03440: Homologous recombination	protein PAIR1-like isoform X7 [Triticum aestivum]	--	N1R5G7_AEGTA SubName: Full=Protein BREAST CANCER SUSCEPTIBILITY 1-like protein {ECO:0000313|EMBL:EMT33707.1, ECO:0000313|EnsemblPlants:EMT33707};	--	GO:0046872,metal ion binding; GO:0006281,DNA repair; GO:0003674,molecular_function; GO:0005488,binding; GO:0043167,ion binding; GO:0043169,cation binding; GO:0006139,nucleobase-containing compound metabolic process; GO:0006259,DNA metabolic process; GO:0006725,cellular aromatic compound metabolic process; GO:0006807,nitrogen compound metabolic process; GO:0006950,response to stress; GO:0006974,ce…	--
TraesCS2B02G017400	0.4924	0.7143	0.9078	0.7116	0.5958	0.9731	3.4953	3.0093	3.3721	3.4365	3.0101	3.2202	2.21116	1.87375e-21	5.38647e-20	2.17317	1.33306e-23	2.86387e-22	2.09505	8.15823e-17	2.0916e-15	2.05065	6.98576e-18	1.66701e-16	up	2B	8078296	8082949	-	TraesCS2B02G017400	--	K23754 eudesmane-5,11-diol synthase [EC:4.2.3.197] | (RefSeq) eudesmanediol synthase-like (A)	--	tau-cadinol synthase-like [Triticum dicoccoides]	TPS7_MAIZE RecName: Full=Tau-cadinol synthase {ECO:0000303|PubMed:27421723}; EC=4.2.3.173 {ECO:0000269|PubMed:27421723}; AltName: Full=Terpene synthase 7 {ECO:0000303|Ref.1}; Short=ZmTPS7 {ECO:0000303|PubMed:27421723};	A0A3B6BX20_WHEAT SubName: Full=Uncharacterized protein {ECO:0000313|EnsemblPlants:TraesCS2B02G017400.1};	--	GO:0005737,cytoplasm; GO:0000287,magnesium ion binding; GO:0010333,terpene synthase activity; GO:0016102,diterpenoid biosynthetic process; GO:0009737,response to abscisic acid; GO:0009620,response to fungus; GO:0009753,response to jasmonic acid; GO:0016114,terpenoid biosynthetic process; GO:0003674,molecular_function; GO:0005488,binding; GO:0043167,ion binding; GO:0043169,cation binding; GO:00468…	PF03936.19:Terpene synthase family, metal binding domain
novel.10114	0	0	0	0.1883	0.2433	0.1436	1.6539	1.4997	1.543	2.0218	1.7483	1.6544	10.011	4.13244e-17	8.62431e-16	10.2129	7.85006e-18	1.12475e-16	3.04277	1.6719e-30	9.963e-29	3.23957	2.84491e-38	1.7749e-36	up	4A	544607765	544614742	-	--	--	--	--	uncharacterized protein LOC119286638 [Triticum dicoccoides]	--	M7ZPC3_TRIUA SubName: Full=Uncharacterized protein {ECO:0000313|EMBL:EMS61486.1, ECO:0000313|EnsemblPlants:TRIUR3_01870-P1};	--	--	--
novel.3066	0	0	0	0	0.0575	0.0459	1.8241	1.9101	1.8007	1.1508	1.223	1.5404	7.80596	2.39666e-10	2.50227e-09	7.29889	4.00071e-09	2.49853e-08	5.77486	1.52445e-07	1.35727e-06	5.26122	2.35967e-06	1.75029e-05	up	2A	98897180	98898075	.	--	--	K10084 ER degradation enhancer, mannosidase alpha-like 1 | (RefSeq) alpha-mannosidase I MNS5-like isoform X1 (A)	ko04141: Protein processing in endoplasmic reticulum	uncharacterized protein LOC123144675 [Triticum aestivum]	--	M8AZC9_AEGTA SubName: Full=Myb-like protein L {ECO:0000313|EMBL:EMT09847.1, ECO:0000313|EnsemblPlants:EMT09847};	--	GO:0003677,DNA binding; GO:0003674,molecular_function; GO:0003676,nucleic acid binding; GO:0005488,binding; GO:0097159,organic cyclic compound binding; GO:1901363,heterocyclic compound binding	--
novel.2098	0	0	0	0	0	0	7.7708	11.1171	9.6156	7.4773	9.1874	7.8518	8.17857	2.27654e-11	2.67917e-10	7.95403	6.50423e-11	4.94753e-10	8.00066	1.02156e-10	1.36009e-09	7.77003	3.0308e-10	3.37399e-09	up	1B	673369156	673369380	.	--	--	--	--	--	--	R7W7Y9_AEGTA RecName: Full=DJ-1_PfpI domain-containing protein {ECO:0000259|Pfam:PF01965};	--	--	--
novel.21490	0	0	0	0.0964	0	0.0908	1.7328	1.573	0.7819	1.1373	1.1537	0.8728	7.97053	1.31031e-10	1.4122e-09	7.59532	6.48957e-10	4.40226e-09	4.37272	2.58277e-09	2.88023e-08	3.98911	2.75111e-08	2.49107e-07	up	Un	73932975	73934334	.	--	--	--	--	predicted protein [Hordeum vulgare subsp. vulgare]	--	F2DB69_HORVV SubName: Full=Predicted protein {ECO:0000313|EMBL:BAJ92340.1};	--	GO:0016567,protein ubiquitination; GO:0006464,cellular protein modification process; GO:0006807,nitrogen compound metabolic process; GO:0008150,biological_process; GO:0008152,metabolic process; GO:0009987,cellular process; GO:0019538,protein metabolic process; GO:0032446,protein modification by small protein conjugation; GO:0036211,protein modification process; GO:0043170,macromolecule metabolic …	--
novel.3061	0.4694	0.2254	0.235	0.3922	0.3366	0.2688	2.1099	1.4105	1.4967	1.5506	2.3584	1.9492	2.44331	5.47711e-15	9.42505e-14	2.66595	8.51734e-21	1.52502e-19	2.32659	1.1758e-12	2.00386e-11	2.54105	3.58163e-17	8.04299e-16	up	2A	97307334	97316337	-	--	--	--	--	hypothetical protein ZWY2020_009293 [Hordeum vulgare]	--	A0A453AYV1_AEGTS SubName: Full=Uncharacterized protein {ECO:0000313|EnsemblPlants:AET2Gv20307900.2};	--	--	--
novel.21491	0	0	0	0	0	0	2.7416	2.9078	3.318	1.0771	0.9142	1.131	9.88859	1.08993e-16	2.20383e-15	8.35897	4.59843e-12	3.94249e-11	9.71125	4.93813e-16	1.18623e-14	8.1758	2.12555e-11	2.71066e-10	up	Un	73952432	73956638	+	--	--	--	--	putative disease resistance RPP13-like protein 1 [Triticum aestivum]	--	M8C5X8_AEGTA SubName: Full=Uncharacterized protein {ECO:0000313|EMBL:EMT22422.1, ECO:0000313|EnsemblPlants:EMT22422};	--	--	--
TraesCS1D02G091900	0	0	0	0	0.2091	0.0835	2.0302	2.6926	2.6281	1.8714	1.7008	2.165	8.93943	1.19814e-13	1.81786e-12	8.57311	1.10692e-12	1.00653e-11	4.72705	5.77716e-17	1.50425e-15	4.35483	1.56236e-14	2.76287e-13	up	1D	78393753	78395896	+	TraesCS1D02G091900	--	--	--	hypothetical protein CFC21_010594 [Triticum aestivum]	--	A0A3B5ZRQ3_WHEAT SubName: Full=Uncharacterized protein {ECO:0000313|EnsemblPlants:TraesCS1D02G091900.1};	--	GO:0016021,integral component of membrane; GO:0005575,cellular_component; GO:0016020,membrane; GO:0031224,intrinsic component of membrane; GO:0110165,cellular anatomical entity	--
TraesCS3B02G094100	0	0	0	0.0952	0.1311	0.1794	3.8934	3.5268	3.4099	2.957	3.4468	2.8978	10.393	2.15799e-18	5.01992e-17	10.1686	1.098e-17	1.55284e-16	4.72257	2.1786e-44	2.09499e-42	4.49134	1.95584e-40	1.31234e-38	up	3B	62964339	62972385	+	TraesCS3B02G094100	--	K01102 pyruvate dehydrogenase phosphatase [EC:3.1.3.43] | (RefSeq) probable protein phosphatase 2C 36 (A)	--	uncharacterized protein LOC123068676 [Triticum aestivum]	P2C36_ORYSJ RecName: Full=Probable protein phosphatase 2C 36; Short=OsPP2C36; EC=3.1.3.16;	A0A3B6FG52_WHEAT RecName: Full=Protein-serine/threonine phosphatase {ECO:0000256|ARBA:ARBA00013081}; EC=3.1.3.16 {ECO:0000256|ARBA:ARBA00013081};	Protein phosphatase 2C/pyruvate dehydrogenase (lipoamide) phosphatase	GO:0046872,metal ion binding; GO:0017018,myosin phosphatase activity; GO:0004722,protein serine/threonine phosphatase activity; GO:0035970,peptidyl-threonine dephosphorylation; GO:0003674,molecular_function; GO:0005488,binding; GO:0043167,ion binding; GO:0043169,cation binding; GO:0003824,catalytic activity; GO:0004721,phosphoprotein phosphatase activity; GO:0016787,hydrolase activity; GO:0016788…	PF00069.28:Protein kinase domain
TraesCS2D02G039900	0.3891	0.2283	0.3094	0.3756	0.6647	0.4644	5.5962	5.2879	4.6699	6.4448	5.7413	5.2657	4.07097	6.19121e-52	5.39466e-50	4.23094	6.30213e-61	4.45636e-59	3.38379	6.6479e-40	5.54615e-38	3.5384	2.45662e-48	2.047e-46	up	2D	14617172	14626790	+	TraesCS2D02G039900	--	K02433 aspartyl-tRNA(Asn)/glutamyl-tRNA(Gln) amidotransferase subunit A [EC:6.3.5.6 6.3.5.7] | (RefSeq) glutamyl-tRNA(Gln) amidotransferase subunit A, chloroplastic/mitochondrial (A)	ko00970: Aminoacyl-tRNA biosynthesis; ko01100: Metabolic pathways	hypothetical protein CFC21_027348 [Triticum aestivum]	FAAH_ORYSI RecName: Full=Fatty acid amide hydrolase {ECO:0000305}; EC=3.5.1.- {ECO:0000250|UniProtKB:Q0JFH7}; AltName: Full=N-acylethanolamine amidohydrolase {ECO:0000305};	A0A3B6D597_WHEAT RecName: Full=Amidase domain-containing protein {ECO:0000259|Pfam:PF01425};	Amidases	GO:0005789,endoplasmic reticulum membrane; GO:0005886,plasma membrane; GO:0016811,hydrolase activity, acting on carbon-nitrogen (but not peptide) bonds, in linear amides; GO:0016042,lipid catabolic process; GO:0003674,molecular_function; GO:0003824,catalytic activity; GO:0016787,hydrolase activity; GO:0016810,hydrolase activity, acting on carbon-nitrogen (but not peptide) bonds; GO:0006629,lipid …	PF01425.24:Amidase
novel.21487	0.0558	0.0278	0.0236	0.229	0.743	0.2697	3.1135	3.0842	2.6914	3.4319	3.3621	2.7676	6.40286	2.08215e-17	4.47093e-16	6.50255	3.1196e-18	4.60055e-17	2.87854	5.31607e-16	1.27157e-14	2.97483	5.4757e-19	1.43204e-17	up	Un	73354100	73360423	+	--	--	K15255 ATP-dependent DNA helicase PIF1 [EC:5.6.2.3] | (RefSeq) ATP-dependent DNA helicase pif1-like (A)	--	uncharacterized protein LOC109770759 [Aegilops tauschii subsp. strangulata]	--	T1LQ40_TRIUA RecName: Full=ATP-dependent DNA helicase {ECO:0000256|RuleBase:RU363044}; EC=3.6.4.12 {ECO:0000256|RuleBase:RU363044};	DNA helicase PIF1/RRM3	GO:0005524,ATP binding; GO:0016887,ATPase activity; GO:0003678,DNA helicase activity; GO:0006310,DNA recombination; GO:0006281,DNA repair; GO:0000723,telomere maintenance; GO:0000166,nucleotide binding; GO:0003674,molecular_function; GO:0005488,binding; GO:0017076,purine nucleotide binding; GO:0030554,adenyl nucleotide binding; GO:0032553,ribonucleotide binding; GO:0032555,purine ribonucleotide b…	PF05970.17:PIF1-like helicase
TraesCS2B02G005300	0.4668	0.9976	0.3944	0.9232	0.9884	0.7731	11.2764	10.4341	9.3719	9.5691	8.8997	7.8761	4.07299	4.08314e-26	1.4958e-24	3.8273	5.134e-23	1.06171e-21	3.53588	1.77853e-101	5.60201e-99	3.28497	2.79212e-89	5.3014e-87	up	2B	3397884	3406507	+	TraesCS2B02G005300	--	K05841 sterol 3beta-glucosyltransferase [EC:2.4.1.173] | (RefSeq) sterol 3-beta-glucosyltransferase UGT80A2-like (A)	--	sterol 3-beta-glucosyltransferase UGT80A2-like [Triticum aestivum]	U80A2_ARATH RecName: Full=Sterol 3-beta-glucosyltransferase UGT80A2; EC=2.4.1.173; AltName: Full=UDP-glucose:sterol glucosyltransferase 80A2;	A0A446LQS9_TRITD RecName: Full=Glyco_transf_28 domain-containing protein {ECO:0000259|Pfam:PF03033};	UDP-glucuronosyl and UDP-glucosyl transferase	GO:0005829,cytosol; GO:0005886,plasma membrane; GO:0051507,beta-sitosterol UDP-glucosyltransferase activity; GO:0102203,brassicasterol glucosyltransferase activity; GO:0102205,cholesterol alpha-glucosyltransferase activity; GO:0102202,soladodine glucosyltransferase activity; GO:0016906,sterol 3-beta-glucosyltransferase activity; GO:0005975,carbohydrate metabolic process; GO:0030259,lipid glycosyl…	PF03033.23:Glycosyltransferase family 28 N-terminal domain
TraesCSU02G072900	0	0	0	0.0685	0	0.0807	1.6098	1.8844	1.8551	1.66	1.6604	1.7537	9.26614	1.0837e-14	1.81868e-13	9.18264	1.52714e-14	1.66075e-13	5.07698	1.66961e-20	5.75518e-19	4.98617	1.82455e-20	5.24179e-19	up	Un	64206603	64211825	+	TraesCSU02G072900	--	K01309 ubiquitin carboxyl-terminal hydrolase MINDY-1/2 [EC:3.4.19.12] | (RefSeq) uncharacterized protein LOC123070140 (A)	--	uncharacterized protein LOC123070140 [Triticum aestivum]	--	A0A3B6U558_WHEAT SubName: Full=Uncharacterized protein {ECO:0000313|EnsemblPlants:TraesCSU02G072900.2};	--	GO:0016807,cysteine-type carboxypeptidase activity; GO:0004843,thiol-dependent ubiquitin-specific protease activity; GO:1990380,Lys48-specific deubiquitinase activity; GO:0071108,protein K48-linked deubiquitination; GO:0003674,molecular_function; GO:0003824,catalytic activity; GO:0004180,carboxypeptidase activity; GO:0008233,peptidase activity; GO:0008234,cysteine-type peptidase activity; GO:0008…	--
TraesCS6B02G389800	0	0	0	0	0	0	2.3228	2.438	2.8521	1.809	2.3983	2.5559	7.53492	1.40221e-09	1.33658e-08	7.35852	2.85106e-09	1.80665e-08	7.35761	6.25843e-09	6.6501e-08	7.17474	1.33683e-08	1.25226e-07	up	6B	664392840	664394216	-	TraesCS6B02G389800	--	--	--	hypothetical protein CFC21_089768 [Triticum aestivum]	--	A0A3B6PQZ3_WHEAT SubName: Full=Uncharacterized protein {ECO:0000313|EnsemblPlants:TraesCS6B02G389800.1};	--	--	--
novel.3068	0	0	0	0.0538	0	0.152	1.9192	1.6213	1.129	1.7377	1.2882	1.6318	7.41778	3.3672e-09	3.06924e-08	7.40674	2.07176e-09	1.33051e-08	4.40691	4.66884e-07	3.90193e-06	4.38675	2.16471e-07	1.7916e-06	up	2A	100544157	100545420	+	--	--	--	--	--	--	--	--	--	--
novel.8633	0.9153	1.1235	1.0559	1.0289	0.5537	0.8503	5.8742	6.2425	5.1671	5.0683	5.0634	5.806	2.48318	2.5278e-52	2.2214e-50	2.35876	1.85988e-52	1.06389e-50	2.80808	2.04889e-44	1.97951e-42	2.67711	9.21373e-44	6.79158e-42	up	3D	2800777	2804530	+	--	--	--	--	uncharacterized protein LOC125542280 [Triticum urartu]	--	--	--	--	--
novel.8634	0	0	0	0.2126	0	0.1001	2.127	2.5625	2.8551	3.4992	2.7269	3.4925	7.12888	1.78179e-08	1.50062e-07	7.48563	1.26316e-09	8.28405e-09	4.52449	4.3288e-06	3.16226e-05	4.87279	1.92379e-07	1.60084e-06	up	3D	3504727	3505229	+	--	--	K15030 translation initiation factor 3 subunit M | (RefSeq) uncharacterized protein LOC123081072 (A)	--	uncharacterized protein LOC123081072 [Triticum aestivum]	--	A0A453ABW9_AEGTS SubName: Full=Uncharacterized protein {ECO:0000313|EnsemblPlants:AET2Gv20064300.2};	Uncharacterized conserved protein, contains PCI domain	--	--
TraesCS2A02G591000	0.1271	0.5702	0.4294	0.1629	0.6149	0.1228	1.644	1.9635	1.8595	2.7722	2.8601	2.6143	2.27506	2.38117e-09	2.21363e-08	2.85937	5.20679e-19	8.18393e-18	2.65407	1.50957e-08	1.52703e-07	3.24736	4.96977e-16	1.01191e-14	up	2A	778827013	778828353	+	TraesCS2A02G591000	--	--	--	dof zinc finger protein DOF2.2-like [Triticum aestivum]	DOF58_ARATH RecName: Full=Dof zinc finger protein DOF5.8; Short=AtDOF5.8;	A0A3B6BAI7_WHEAT RecName: Full=Dof-type domain-containing protein {ECO:0000259|PROSITE:PS50884};	--	GO:0005634,nucleus; GO:0003700,DNA-binding transcription factor activity; GO:0000976,transcription regulatory region sequence-specific DNA binding; GO:0008270,zinc ion binding; GO:0006355,regulation of transcription, DNA-templated; GO:0003674,molecular_function; GO:0140110,transcription regulator activity; GO:0001067,regulatory region nucleic acid binding; GO:0003676,nucleic acid binding; GO:0003…	PF02701.18:Dof domain, zinc finger
TraesCS2A02G182500	0.7027	0.9722	0.6321	0.5347	0.384	0.7447	6.0483	5.2373	6.5377	4.809	4.4801	4.7598	2.96061	1.21784e-48	9.74448e-47	2.61207	2.59359e-41	1.10779e-39	3.39238	5.49218e-44	5.18449e-42	3.03616	6.02729e-37	3.60626e-35	up	2A	141892388	141898185	-	TraesCS2A02G182500	--	--	--	probable mitochondrial saccharopine dehydrogenase-like oxidoreductase At5g39410 isoform X2 [Triticum dicoccoides]	SCPDL_ARATH RecName: Full=Probable mitochondrial saccharopine dehydrogenase-like oxidoreductase At5g39410; Short=SDH; EC=1.-.-.-;	A0A446KSS1_TRITD RecName: Full=Sacchrp_dh_NADP domain-containing protein {ECO:0000259|Pfam:PF03435};	Uncharacterized membrane protein	GO:0009941,chloroplast envelope; GO:0005811,lipid droplet; GO:0031966,mitochondrial membrane; GO:0005739,mitochondrion; GO:0000325,plant-type vacuole; GO:0005886,plasma membrane; GO:0009536,plastid; GO:0016491,oxidoreductase activity; GO:0009247,glycolipid biosynthetic process; GO:0003674,molecular_function; GO:0003824,catalytic activity; GO:0006629,lipid metabolic process; GO:0006643,membrane li…	PF03435.21:Saccharopine dehydrogenase NADP binding domain
TraesCS6D02G138100	0.9792	1.1541	1.0718	2.1909	2.0465	1.3546	10.7832	10.3346	10.7672	7.514	7.9765	8.1774	3.31602	2.75136e-101	6.12758e-99	2.88029	4.23061e-76	4.10865e-74	2.51388	5.38829e-55	6.90149e-53	2.07149	8.66973e-37	5.16211e-35	up	6D	106703288	106705201	-	TraesCS6D02G138100	--	--	--	uncharacterized protein LOC123144065 [Triticum aestivum]	--	A0A3B6QFB7_WHEAT SubName: Full=Uncharacterized protein {ECO:0000313|EnsemblPlants:TraesCS6D02G138100.1.cds1};	--	--	PF11443.11:Domain of unknown function (DUF2828)
novel.738	0	0	0	0.0584	0	0.0275	1.6758	0.8574	1.2003	1.432	1.3642	1.4567	7.97474	1.10114e-10	1.19905e-09	8.15935	1.6516e-11	1.33948e-10	5.3686	9.43385e-09	9.81476e-08	5.5438	6.85735e-10	7.32278e-09	up	1A	536679829	536686238	+	--	--	K20102 YTH domain-containing family protein | (RefSeq) YTH domain-containing protein ECT4-like isoform X1 (A)	--	uncharacterized protein LOC123049818 [Triticum aestivum]	ECT3_ARATH RecName: Full=YTH domain-containing protein ECT3 {ECO:0000305}; AltName: Full=Protein EVOLUTIONARILY CONSERVED C-TERMINAL REGION 3 {ECO:0000303|PubMed:29643069};	A0A453KF33_AEGTS SubName: Full=Uncharacterized protein {ECO:0000313|EnsemblPlants:AET5Gv20396800.7};	Uncharacterized high-glucose-regulated protein	GO:0005737,cytoplasm; GO:0003729,mRNA binding; GO:0061157,mRNA destabilization; GO:0003674,molecular_function; GO:0003676,nucleic acid binding; GO:0003723,RNA binding; GO:0005488,binding; GO:0097159,organic cyclic compound binding; GO:1901363,heterocyclic compound binding; GO:0006139,nucleobase-containing compound metabolic process; GO:0006401,RNA catabolic process; GO:0006402,mRNA catabolic proc…	PF01498.21:Transposase
TraesCS3A02G536800	0.034	0	0.0287	0	0	0.0328	2.2448	2.3378	1.6096	1.8191	2.1069	1.6082	6.59979	5.55892e-10	5.56352e-09	6.43208	1.17731e-09	7.75251e-09	7.31275	2.62706e-09	2.92751e-08	7.13844	5.32804e-09	5.18088e-08	up	3A	748339416	748341196	+	TraesCS3A02G536800	--	--	--	epoxide hydrolase A-like [Triticum aestivum]	D14L_ORYSJ RecName: Full=Probable esterase D14L; AltName: Full=Protein DWARF-14-like; Short=Protein D14-like; AltName: Full=Protein HEBIBA D14L {ECO:0000303|PubMed:26680197};	A0A3B6ES79_WHEAT RecName: Full=AB hydrolase-1 domain-containing protein {ECO:0000259|Pfam:PF00561};	Soluble epoxide hydrolase	GO:0005737,cytoplasm; GO:0005634,nucleus; GO:0016787,hydrolase activity; GO:0036377,arbuscular mycorrhizal association; GO:0080167,response to karrikin; GO:0003674,molecular_function; GO:0003824,catalytic activity; GO:0008150,biological_process; GO:0044403,biological process involved in symbiotic interaction; GO:0044419,biological process involved in interspecies interaction between organisms; GO…	PF00561.23:alpha/beta hydrolase fold
TraesCS7D02G276800	0	0.1201	0.0727	0.1588	0.1249	0.2993	3.9775	2.8192	3.3188	3.947	3.7233	3.9259	5.70261	5.24494e-36	2.79901e-34	5.89431	3.32876e-41	1.41785e-39	4.07732	1.03216e-35	7.46156e-34	4.25929	9.6058e-46	7.46647e-44	up	7D	265165030	265173079	-	TraesCS7D02G276800	--	K20102 YTH domain-containing family protein | (RefSeq) YTH domain-containing protein ECT4-like isoform X1 (A)	--	YTH domain-containing protein ECT4-like isoform X1 [Triticum aestivum]	ECT4_ARATH RecName: Full=YTH domain-containing protein ECT4 {ECO:0000305}; AltName: Full=Protein EVOLUTIONARILY CONSERVED C-TERMINAL REGION 4 {ECO:0000303|PubMed:29643069};	A0A3B6TR02_WHEAT RecName: Full=YTH domain-containing protein {ECO:0000259|PROSITE:PS50882};	Uncharacterized high-glucose-regulated protein	GO:0005737,cytoplasm; GO:0003729,mRNA binding; GO:0061157,mRNA destabilization; GO:0003674,molecular_function; GO:0003676,nucleic acid binding; GO:0003723,RNA binding; GO:0005488,binding; GO:0097159,organic cyclic compound binding; GO:1901363,heterocyclic compound binding; GO:0006139,nucleobase-containing compound metabolic process; GO:0006401,RNA catabolic process; GO:0006402,mRNA catabolic proc…	PF04146.18:YT521-B-like domain
novel.12529	0.178	0	0.0501	1.0342	0.7896	0.6305	8.4171	7.7468	7.2522	10.8466	11.2387	10.4188	6.71219	3.04391e-19	7.5749e-18	7.18034	1.91966e-22	3.84044e-21	3.25102	2.72172e-24	1.20278e-22	3.71253	8.9653e-38	5.52032e-36	up	5A	155208974	155224491	+	--	--	K19861 benzyl alcohol O-benzoyltransferase [EC:2.3.1.196 2.3.1.232] | (RefSeq) benzyl alcohol O-benzoyltransferase-like (A)	--	retrotransposon protein, putative, unclassified [Oryza sativa Japonica Group]	POLX_TOBAC RecName: Full=Retrovirus-related Pol polyprotein from transposon TNT 1-94; Includes: RecName: Full=Protease; EC=3.4.23.-; Includes: RecName: Full=Reverse transcriptase; EC=2.7.7.49; Includes: RecName: Full=Endonuclease;	Q2QW16_ORYSJ SubName: Full=Retrotransposon protein, putative, unclassified {ECO:0000313|EMBL:ABA96719.2};	FOG: Transposon-encoded proteins with TYA, reverse transcriptase, integrase domains in various combinations	GO:0004190,aspartic-type endopeptidase activity; GO:0004519,endonuclease activity; GO:0003676,nucleic acid binding; GO:0003964,RNA-directed DNA polymerase activity; GO:0008270,zinc ion binding; GO:0015074,DNA integration; GO:0006508,proteolysis; GO:0003674,molecular_function; GO:0003824,catalytic activity; GO:0004175,endopeptidase activity; GO:0008233,peptidase activity; GO:0016787,hydrolase acti…	PF07727.17:Reverse transcriptase (RNA-dependent DNA polymerase)
novel.13617	0	0	0	0.3018	0	0	1.5759	1.527	2.0995	2.1162	1.6473	1.7985	7.89267	1.49481e-10	1.60014e-09	7.98235	5.47372e-11	4.20272e-10	4.08585	0.00442425	0.0175289	4.17012	0.00323647	0.0141352	up	5B	239386048	239387804	-	--	--	--	--	uncharacterized protein LOC123153309 [Triticum aestivum]	--	A0A453PI67_AEGTS SubName: Full=Uncharacterized protein {ECO:0000313|EnsemblPlants:AET6Gv20738300.63};	--	--	--
novel.7671	0	0	0	0.0451	0.0532	0.4247	3.9618	4.8231	3.9357	3.5284	3.8811	3.1051	9.12048	3.18166e-14	5.09951e-13	8.83906	1.78384e-13	1.75406e-12	4.52294	6.55904e-19	2.0046e-17	4.23498	8.14995e-17	1.77493e-15	up	3B	223204751	223208218	+	--	--	--	--	--	--	A0A452ZVS9_AEGTS SubName: Full=Uncharacterized protein {ECO:0000313|EnsemblPlants:AET1Gv20941000.9};	--	--	--
novel.7672	0.0852	0	0.072	0.2914	0.1719	0.2745	2.6878	2.8104	3.4737	2.9145	2.6584	2.265	5.80831	4.05406e-20	1.07523e-18	5.60736	4.05865e-19	6.42206e-18	3.57851	1.19661e-20	4.1784e-19	3.37084	4.92927e-19	1.29577e-17	up	3B	223557522	223559020	-	--	--	K18417 ERI1 exoribonuclease 2 [EC:3.1.-.-] | (RefSeq) ERI1 exoribonuclease 2-like (A)	--	ERI1 exoribonuclease 2-like [Triticum aestivum]	Y3514_ARATH RecName: Full=Uncharacterized exonuclease domain-containing protein At3g15140; EC=3.1.-.-;	A0A077RR20_WHEAT RecName: Full=Exonuclease domain-containing protein {ECO:0000259|SMART:SM00479};	Predicted exonuclease	GO:0005739,mitochondrion; GO:0000175,3'-5'-exoribonuclease activity; GO:0016891,endoribonuclease activity, producing 5'-phosphomonoesters; GO:0046872,metal ion binding; GO:0003676,nucleic acid binding; GO:0000467,exonucleolytic trimming to generate mature 3'-end of 5.8S rRNA from tricistronic rRNA transcript (SSU-rRNA, 5.8S rRNA, LSU-rRNA); GO:0035194,post-transcriptional gene silencing by RNA; G…	PF00929.27:Exonuclease
TraesCS2B02G205700	0.1256	0.6266	0.637	1.2456	0.7095	1.1735	6.0172	4.6602	5.5527	5.4431	8.3019	5.4014	3.5245	1.63206e-27	6.33229e-26	3.77187	1.05914e-11	8.76239e-11	2.35212	7.78851e-17	1.9993e-15	2.58042	1.34566e-20	3.91863e-19	up	2B	184772716	184775284	+	TraesCS2B02G205700	--	K14838 nucleolar protein 15 | (RefSeq) MKI67 FHA domain-interacting nucleolar phosphoprotein-like (A)	--	MKI67 FHA domain-interacting nucleolar phosphoprotein-like isoform X2 [Triticum dicoccoides]	SF1_ARATH RecName: Full=Splicing factor-like protein 1 {ECO:0000303|PubMed:24580679}; Short=AtSF1 {ECO:0000303|PubMed:24580679}; Short=SF1 homolog protein {ECO:0000303|PubMed:24580679};	A0A446M2Z3_TRITD RecName: Full=RRM domain-containing protein {ECO:0000259|PROSITE:PS50102};	Nucleolar RNA-binding protein NIFK	GO:0005730,nucleolus; GO:0005654,nucleoplasm; GO:0005634,nucleus; GO:0005681,spliceosomal complex; GO:0003729,mRNA binding; GO:0008270,zinc ion binding; GO:0009738,abscisic acid-activated signaling pathway; GO:0006397,mRNA processing; GO:0048024,regulation of mRNA splicing, via spliceosome; GO:0009737,response to abscisic acid; GO:0008380,RNA splicing; GO:0003674,molecular_function; GO:0003676,nu…	PF00076.25:RNA recognition motif. (a.k.a. RRM, RBD, or RNP domain)
TraesCS7B02G391100	0.0536	0.1069	0.0453	0.1099	0.0972	0.1553	0.9084	0.7866	0.6227	0.512	0.8772	0.816	3.51723	6.80643e-08	5.38811e-07	3.44193	6.68151e-08	3.71028e-07	2.65594	1.01276e-05	7.01964e-05	2.57278	1.23683e-05	8.40578e-05	up	7B	657864331	657867856	-	TraesCS7B02G391100	tRNA pseudouridine synthase [Source:UniProtKB/TrEMBL%3BAcc:A0A1D6CC09]	K06173 tRNA pseudouridine38-40 synthase [EC:5.4.99.12] | (RefSeq) tRNA pseudouridine synthase A 1-like isoform X1 (A)	--	tRNA pseudouridine synthase A-like isoform X1 [Triticum aestivum]	--	A0A3B6SRQ0_WHEAT RecName: Full=tRNA pseudouridine synthase {ECO:0000256|RuleBase:RU003792}; EC=5.4.99.12 {ECO:0000256|RuleBase:RU003792};	Pseudouridylate synthase	GO:0009982,pseudouridine synthase activity; GO:0003723,RNA binding; GO:0106029,tRNA pseudouridine synthase activity; GO:0031119,tRNA pseudouridine synthesis; GO:0003674,molecular_function; GO:0003824,catalytic activity; GO:0016853,isomerase activity; GO:0016866,intramolecular transferase activity; GO:0003676,nucleic acid binding; GO:0005488,binding; GO:0097159,organic cyclic compound binding; GO:…	PF01416.23:tRNA pseudouridine synthase
TraesCS4A02G447300	0.025	0	0.0211	0.0768	0.0302	0	1.0911	1.1183	1.16	1.2876	1.2839	1.6009	6.16746	9.19173e-09	7.96527e-08	6.46856	9.11961e-10	6.08748e-09	4.98789	1.07684e-09	1.25909e-08	5.28403	2.29292e-11	2.90899e-10	up	4A	714418331	714420301	+	TraesCS4A02G447300	--	K13475 R protein MLA10 | (RefSeq) disease resistance protein RGA5-like isoform X1 (A)	ko04626: Plant-pathogen interaction	hypothetical protein CFC21_055313 [Triticum aestivum]	PIK2_ORYSJ RecName: Full=Disease resistance protein Pik-2 {ECO:0000305}; AltName: Full=Pik-2 blast resistance protein {ECO:0000312|EMBL:ADZ48538.1};	A0A3B6I245_WHEAT SubName: Full=Uncharacterized protein {ECO:0000313|EnsemblPlants:TraesCS4A02G447300.1};	Apoptotic ATPase	GO:0043531,ADP binding; GO:0005524,ATP binding; GO:0042742,defense response to bacterium; GO:0002758,innate immune response-activating signal transduction; GO:0009626,plant-type hypersensitive response; GO:0000166,nucleotide binding; GO:0003674,molecular_function; GO:0005488,binding; GO:0017076,purine nucleotide binding; GO:0030554,adenyl nucleotide binding; GO:0032553,ribonucleotide binding; GO:…	PF00931.25:NB-ARC domain
TraesCS2B02G620900	0.4002	0.2731	0.3382	0.2376	0.6627	0.2646	10.2261	9.0338	8.3241	1.9057	2.0816	2.5119	4.77077	8.36386e-92	1.65908e-89	2.67916	1.08316e-21	2.06083e-20	4.58882	2.75866e-32	1.76303e-30	2.49966	1.93191e-14	3.38999e-13	up	2B	795062559	795065238	+	TraesCS2B02G620900	--	K15285 solute carrier family 35, member E3 | (RefSeq) UDP-galactose transporter 1-like (A)	--	UDP-galactose transporter 1-like [Triticum aestivum]	UGAL1_ARATH RecName: Full=UDP-galactose transporter 1 {ECO:0000303|PubMed:15456736}; Short=At-UDP-GalT1 {ECO:0000303|PubMed:15456736};	A0A3B6CHE9_WHEAT RecName: Full=TPT domain-containing protein {ECO:0000259|Pfam:PF03151};	Glucose-6-phosphate/phosphate and phosphoenolpyruvate/phosphate antiporter	GO:0005794,Golgi apparatus; GO:0016021,integral component of membrane; GO:0015297,antiporter activity; GO:0005457,GDP-fucose transmembrane transporter activity; GO:0005459,UDP-galactose transmembrane transporter activity; GO:0005460,UDP-glucose transmembrane transporter activity; GO:0008643,carbohydrate transport; GO:0015783,GDP-fucose transmembrane transport; GO:0072334,UDP-galactose transmembra…	PF03151.19:Triose-phosphate Transporter family
novel.21360	0.4327	0.2775	0.3395	0.2853	0.5236	0.2091	1.324	1.4092	1.7563	1.6738	1.6266	1.9832	2.10006	3.63552e-08	2.96156e-07	2.32836	1.19892e-11	9.87483e-11	2.1652	8.92384e-07	7.17627e-06	2.39124	2.13811e-09	2.16237e-08	up	Un	16521313	16524177	-	--	--	--	--	uncharacterized protein LOC123096605 [Triticum aestivum]	--	A0A453R6J5_AEGTS SubName: Full=Uncharacterized protein {ECO:0000313|EnsemblPlants:AET7Gv20481200.8};	--	--	--
novel.970	0	0	0	0	0	0	3.1444	4.1889	3.8003	3.0836	4.2566	3.5634	9.11138	3.4961e-14	5.58462e-13	9.07491	3.67062e-14	3.85978e-13	8.93361	1.56672e-13	2.93012e-12	8.8908	1.70827e-13	2.72399e-12	up	1B	46258367	46261446	+	--	--	K08818 cell division cycle 2-like [EC:2.7.11.22] | (RefSeq) uncharacterized protein LOC123116351 (A)	--	uncharacterized protein LOC123150550 [Triticum aestivum]	--	A0A3B6U8F5_WHEAT RecName: Full=Histidine-containing phosphotransfer protein {ECO:0000256|RuleBase:RU369004};	--	GO:0005737,cytoplasm; GO:0005634,nucleus; GO:0009927,histidine phosphotransfer kinase activity; GO:0043424,protein histidine kinase binding; GO:0009736,cytokinin-activated signaling pathway; GO:0000160,phosphorelay signal transduction system; GO:0016310,phosphorylation; GO:0003674,molecular_function; GO:0003824,catalytic activity; GO:0004672,protein kinase activity; GO:0016301,kinase activity; GO…	--
TraesCS7B02G477700	0	0	0	0	0	0	0.2948	0.3687	0.4214	0.3898	0.5366	0.4599	7.41342	3.16444e-09	2.89468e-08	7.76142	2.31488e-10	1.65868e-09	7.23584	1.41335e-08	1.43511e-07	7.57731	1.08328e-09	1.13217e-08	up	7B	733308621	733312407	+	TraesCS7B02G477700	--	K13475 R protein MLA10 | (RefSeq) disease resistance protein RGA5-like isoform X1 (A)	ko04626: Plant-pathogen interaction	hypothetical protein CFC21_106029 [Triticum aestivum]	RGA5S_ORYSJ RecName: Full=Disease resistance protein RGA5 {ECO:0000305}; AltName: Full=Os11gRGA5 {ECO:0000312|EMBL:BAK39932.1};	A0A3B6SQJ1_WHEAT RecName: Full=AAA domain-containing protein {ECO:0000259|SMART:SM00382};	Apoptotic ATPase	GO:0043531,ADP binding; GO:0005524,ATP binding; GO:0006952,defense response; GO:0051707,response to other organism; GO:0000166,nucleotide binding; GO:0003674,molecular_function; GO:0005488,binding; GO:0017076,purine nucleotide binding; GO:0030554,adenyl nucleotide binding; GO:0032553,ribonucleotide binding; GO:0032555,purine ribonucleotide binding; GO:0032559,adenyl ribonucleotide binding; GO:003…	PF00931.25:NB-ARC domain
TraesCS7B02G450000	0	0.0341	0	0	0	0.0496	0.5653	0.6482	0.8106	0.4035	0.4405	0.466	5.97002	3.51731e-08	2.86981e-07	5.33513	1.02574e-06	5.02257e-06	5.22774	2.65016e-08	2.59411e-07	4.58966	1.80653e-06	1.35873e-05	up	7B	712077430	712080418	-	TraesCS7B02G450000	--	K13430 serine/threonine-protein kinase PBS1 [EC:2.7.11.1] | (RefSeq) probable serine/threonine-protein kinase PBL7 (A)	ko04626: Plant-pathogen interaction	hypothetical protein CFC21_105710 [Triticum aestivum]	PUB33_ARATH RecName: Full=U-box domain-containing protein 33; AltName: Full=Plant U-box protein 33; Includes: RecName: Full=E3 ubiquitin ligase; EC=2.3.2.27; AltName: Full=RING-type E3 ubiquitin transferase {ECO:0000305}; Includes: RecName: Full=Serine/threonine-protein kinase; EC=2.7.11.-;	A0A3B6SUK9_WHEAT RecName: Full=Protein kinase domain-containing protein {ECO:0000259|PROSITE:PS50011};	--	GO:0005829,cytosol; GO:0005524,ATP binding; GO:0106310,protein serine kinase activity; GO:0004674,protein serine/threonine kinase activity; GO:0004842,ubiquitin-protein transferase activity; GO:0006468,protein phosphorylation; GO:0000166,nucleotide binding; GO:0003674,molecular_function; GO:0005488,binding; GO:0017076,purine nucleotide binding; GO:0030554,adenyl nucleotide binding; GO:0032553,rib…	PF00069.28:Protein kinase domain
novel.12645	0	0	0	0.2248	0.1516	0.0303	2.5153	2.7346	2.5884	2.8532	3.0216	3.1867	8.91018	1.35049e-13	2.0355e-12	9.11252	2.53519e-14	2.70288e-13	4.28995	2.21554e-17	6.01225e-16	4.48772	1.4876e-20	4.31355e-19	up	5A	268595977	268598070	+	--	--	--	--	putative protein FAR1-RELATED SEQUENCE 10 [Triticum aestivum]	--	N1QWE4_AEGTA SubName: Full=Uncharacterized protein {ECO:0000313|EMBL:EMT15370.1, ECO:0000313|EnsemblPlants:EMT15370};	--	--	--
TraesCS2B02G570700	0	0	0	0.1275	0.1003	0.1001	2.127	2.4664	2.5339	2.1788	1.6361	1.7328	9.36867	5.1736e-15	8.93018e-14	8.99916	6.12247e-14	6.29561e-13	4.43337	1.82599e-23	7.68957e-22	4.05808	2.23097e-19	5.9983e-18	up	2B	761278991	761283443	-	TraesCS2B02G570700	--	--	--	uncharacterized protein LOC123047281 [Triticum aestivum]	--	A0A3B6CFR9_WHEAT RecName: Full=F-box domain-containing protein {ECO:0000259|Pfam:PF00646};	--	--	PF00646.36:F-box domain
TraesCS7D02G048600	0.7655	0.591	0.459	0.4431	0.6274	0.4891	2.4017	2.9383	2.9973	3.0518	2.4906	2.4244	2.21322	8.27231e-30	3.5195e-28	2.14053	8.70662e-31	2.62087e-29	2.42386	9.98314e-29	5.49794e-27	2.34493	8.00942e-29	3.5646e-27	up	7D	25037104	25040692	-	TraesCS7D02G048600	--	K13415 protein brassinosteroid insensitive 1 [EC:2.7.10.1 2.7.11.1] | (RefSeq) brassinosteroid LRR receptor kinase BRI1-like (A)	ko04075: Plant hormone signal transduction	receptor kinase-like protein Xa21 [Triticum aestivum]	XA21_ORYSJ RecName: Full=Receptor kinase-like protein Xa21 {ECO:0000303|PubMed:22735448}; EC=2.7.11.1 {ECO:0000250|UniProtKB:Q1MX30, ECO:0000255|PROSITE-ProRule:PRU00159}; Contains: RecName: Full=Receptor kinase-like protein Xa21, processed {ECO:0000303|PubMed:22735448}; Flags: Precursor;	M8B0V1_AEGTA SubName: Full=Putative LRR receptor-like serine/threonine-protein kinase {ECO:0000313|EMBL:EMT07205.1, ECO:0000313|EnsemblPlants:EMT07205};	--	GO:0032541,cortical endoplasmic reticulum; GO:0005789,endoplasmic reticulum membrane; GO:0016021,integral component of membrane; GO:0005634,nucleus; GO:1990578,perinuclear endoplasmic reticulum membrane; GO:0005886,plasma membrane; GO:0005524,ATP binding; GO:0106310,protein serine kinase activity; GO:0004674,protein serine/threonine kinase activity; GO:0006952,defense response; GO:0006468,protein…	PF13855.9:Leucine rich repeat
TraesCS2A02G189000	0.5824	0.5608	0.5939	1.5858	1.0206	0.6985	4.3368	4.7018	4.9792	4.5034	4.2742	4.7634	3.0135	8.54133e-48	6.63631e-46	2.95641	1.31087e-50	7.19666e-49	2.08076	7.08428e-20	2.33256e-18	2.01827	8.48697e-21	2.50838e-19	up	2A	155072868	155075088	-	TraesCS2A02G189000	--	K08150 MFS transporter, SP family, solute carrier family 2 (myo-inositol transporter), member 13 | (RefSeq) probable inositol transporter 2 (A)	--	putative polyol transporter 1 [Triticum aestivum]	PLT1_ARATH RecName: Full=Putative polyol transporter 1;	A0A3B6AVZ4_WHEAT RecName: Full=MFS domain-containing protein {ECO:0000259|PROSITE:PS50850};	Predicted transporter (major facilitator superfamily)	GO:0016021,integral component of membrane; GO:0005886,plasma membrane; GO:0090406,pollen tube; GO:0005351,carbohydrate:proton symporter activity; GO:0003674,molecular_function; GO:0005215,transporter activity; GO:0005402,carbohydrate:cation symporter activity; GO:0008324,cation transmembrane transporter activity; GO:0008509,anion transmembrane transporter activity; GO:0015075,ion transmembrane tr…	PF00083.27:Sugar (and other) transporter
novel.10593	0	0	0	0	0.3018	0.1928	3.16	3.1987	3.9933	2.1607	1.7498	2.5212	8.63934	9.54572e-13	1.30718e-11	7.94499	7.34294e-11	5.55111e-10	4.43184	1.84565e-14	3.7767e-13	3.72906	8.28621e-10	8.74959e-09	up	4B	28941889	28943194	+	--	--	--	--	leucine-rich repeat extensin-like protein 5 [Triticum dicoccoides]	--	A0A453T963_AEGTS SubName: Full=Uncharacterized protein {ECO:0000313|EnsemblPlants:AET7Gv21299000.1};	--	GO:0004518,nuclease activity; GO:0003674,molecular_function; GO:0003824,catalytic activity; GO:0016787,hydrolase activity; GO:0016788,hydrolase activity, acting on ester bonds	--
novel.8526	0	0	0	0	0	0	1.3269	2.7056	1.817	2.3224	2.6084	1.7408	7.87614	2.18247e-10	2.28977e-09	8.05737	3.67218e-11	2.87819e-10	7.69774	9.86169e-10	1.15767e-08	7.87323	1.71817e-10	1.96479e-09	up	3B	781404088	781404975	.	--	--	--	--	--	--	--	--	--	--
TraesCS3D02G010300	0	0	0	0.058	0	0.0364	1.9686	1.5735	1.7044	2.2343	1.753	1.723	9.06125	4.84869e-14	7.6248e-13	9.17769	1.73044e-14	1.87288e-13	5.71637	4.35028e-16	1.05197e-14	5.82537	3.86738e-17	8.653e-16	up	3D	3627209	3632324	-	TraesCS3D02G010300	--	K10999 cellulose synthase A [EC:2.4.1.12] | (RefSeq) cellulose synthase A catalytic subunit 9 [UDP-forming]-like (A)	--	cellulose synthase-like protein H1 [Triticum aestivum]	CSLH1_ORYSJ RecName: Full=Cellulose synthase-like protein H1; EC=2.4.1.-; AltName: Full=OsCslH1;	A0A3B6GN93_WHEAT SubName: Full=Uncharacterized protein {ECO:0000313|EnsemblPlants:TraesCS3D02G010300.1};	--	GO:0000139,Golgi membrane; GO:0016021,integral component of membrane; GO:0005886,plasma membrane; GO:0016760,cellulose synthase (UDP-forming) activity; GO:0051753,mannan synthase activity; GO:0071555,cell wall organization; GO:0030244,cellulose biosynthetic process; GO:0009833,plant-type primary cell wall biogenesis; GO:0003674,molecular_function; GO:0003824,catalytic activity; GO:0008194,UDP-gly…	PF03552.17:Cellulose synthase
TraesCS2B02G554000	2.3181	0.578	2.2034	9.3604	8.0642	7.2788	43.4392	49.9283	42.7813	66.8233	67.6008	64.7852	4.72122	3.37767e-67	4.31412e-65	5.26204	2.61939e-95	3.518e-93	2.45854	2.01289e-40	1.71878e-38	2.99468	3.79243e-79	6.32018e-77	up	2B	749224759	749225124	-	TraesCS2B02G554000	--	--	--	hypothetical protein CFC21_026117 [Triticum aestivum]	--	A0A3B6CFB7_WHEAT SubName: Full=Uncharacterized protein {ECO:0000313|EnsemblPlants:TraesCS2B02G554000.1};	--	--	--
TraesCS2A02G158200	0.2726	0.4201	0.4815	0.0762	0.1499	0.1197	4.2454	4.3271	4.693	2.9519	2.3471	3.0671	3.48543	2.84265e-40	1.74493e-38	2.81379	3.88548e-24	8.60949e-23	5.27562	2.76191e-32	1.76328e-30	4.59634	2.46042e-23	8.41097e-22	up	2A	105407273	105408991	+	TraesCS2A02G158200	Glycosyltransferase [Source:UniProtKB/TrEMBL%3BAcc:A0A1D5TLL0]	K08237 hydroquinone glucosyltransferase [EC:2.4.1.218] | (RefSeq) UDP-glycosyltransferase 72B1-like (A)	--	UDP-glycosyltransferase 1-like [Triticum dicoccoides]	UGT1_PUEML RecName: Full=UDP-glycosyltransferase 1 {ECO:0000303|PubMed:24700248}; Short=PlUGT1 {ECO:0000303|PubMed:24700248}; EC=2.4.1.170 {ECO:0000269|PubMed:24700248}; AltName: Full=Glycosyltransferase UGT88E12 {ECO:0000303|PubMed:24700248}; AltName: Full=UDP-glucose:isoflavone 7-O-glucosyltransferase KGT1 {ECO:0000312|EMBL:AGZ84545.1};	A0A446KQW0_TRITD RecName: Full=Glycosyltransferase {ECO:0000256|RuleBase:RU362057}; EC=2.4.1.- {ECO:0000256|RuleBase:RU362057};	UDP-glucuronosyl and UDP-glucosyl transferase	GO:0050004,isoflavone 7-O-glucosyltransferase activity; GO:0003674,molecular_function; GO:0003824,catalytic activity; GO:0008194,UDP-glycosyltransferase activity; GO:0016740,transferase activity; GO:0016757,transferase activity, transferring glycosyl groups; GO:0016758,transferase activity, transferring hexosyl groups; GO:0035251,UDP-glucosyltransferase activity; GO:0046527,glucosyltransferase ac…	PF00201.21:UDP-glucoronosyl and UDP-glucosyl transferase
TraesCS6B02G307400	0.1855	0.1439	0.2089	0.2747	0.374	0.219	4.5972	5.366	4.9673	5.7369	6.1571	6.063	4.78504	1.54899e-53	1.40942e-51	5.04402	2.06668e-64	1.58363e-62	4.12397	1.09056e-46	1.09832e-44	4.37869	1.04735e-58	1.12885e-56	up	6B	551030907	551034918	-	TraesCS6B02G307400	Eukaryotic translation initiation factor 3 subunit B [Source:UniProtKB/TrEMBL%3BAcc:A0A341XGW7]	K03253 translation initiation factor 3 subunit B | (RefSeq) eukaryotic translation initiation factor 3 subunit B-like (A)	--	hypothetical protein CFC21_088970 [Triticum aestivum]	EIF3B_TOBAC RecName: Full=Eukaryotic translation initiation factor 3 subunit B {ECO:0000255|HAMAP-Rule:MF_03001}; Short=eIF3b {ECO:0000255|HAMAP-Rule:MF_03001}; AltName: Full=eIF-3-eta {ECO:0000255|HAMAP-Rule:MF_03001}; AltName: Full=eIF3 p110 {ECO:0000255|HAMAP-Rule:MF_03001};	A0A3B6PPG9_WHEAT RecName: Full=Eukaryotic translation initiation factor 3 subunit B {ECO:0000256|HAMAP-Rule:MF_03001, ECO:0000256|PIRNR:PIRNR036424}; Short=eIF3b {ECO:0000256|HAMAP-Rule:MF_03001, ECO:0000256|PIRNR:PIRNR036424}; AltName: Full=eIF-3-eta {ECO:0000256|HAMAP-Rule:MF_03001}; AltName: Full=eIF3 p110 {ECO:0000256|HAMAP-Rule:MF_03001};	Translation initiation factor 3, subunit b (eIF-3b)	GO:0016282,eukaryotic 43S preinitiation complex; GO:0033290,eukaryotic 48S preinitiation complex; GO:0005852,eukaryotic translation initiation factor 3 complex; GO:0003723,RNA binding; GO:0003743,translation initiation factor activity; GO:0031369,translation initiation factor binding; GO:0001732,formation of cytoplasmic translation initiation complex; GO:0006413,translational initiation; GO:00036…	PF08662.14:Eukaryotic translation initiation factor eIF2A
novel.12993	0	0	0	0.0487	0	0.0688	2.5834	2.8787	2.5127	1.1338	1.4291	1.3072	9.3357	6.47666e-15	1.10679e-13	8.28652	7.49556e-12	6.28844e-11	5.99051	5.491e-18	1.56434e-16	4.93831	8.95484e-12	1.18665e-10	up	5A	555099035	555100980	-	--	--	--	--	--	--	--	--	--	--
TraesCS1B02G008100	0	0	0	0.1192	0	0.0374	1.9022	1.4375	1.5349	1.1358	1.473	1.3312	7.91533	1.25037e-10	1.3509e-09	7.60472	6.02328e-10	4.10509e-09	4.89404	3.61332e-09	3.96333e-08	4.57645	3.56139e-08	3.18758e-07	up	1B	4463768	4464866	+	TraesCS1B02G008100	--	K09489 heat shock 70kDa protein 4 | (RefSeq) uncharacterized protein LOC123070544 (A)	--	hypothetical protein CFC21_004680 [Triticum aestivum]	JI60_HORVU RecName: Full=60 kDa jasmonate-induced protein; EC=3.2.2.22; AltName: Full=rRNA N-glycosidase;	A0A3B5YPW6_WHEAT SubName: Full=Uncharacterized protein {ECO:0000313|EnsemblPlants:TraesCS1B02G008100.1.cds1};	--	GO:0030598,rRNA N-glycosylase activity; GO:0090729,toxin activity; GO:0006952,defense response; GO:0017148,negative regulation of translation; GO:0003674,molecular_function; GO:0003824,catalytic activity; GO:0016787,hydrolase activity; GO:0016798,hydrolase activity, acting on glycosyl bonds; GO:0016799,hydrolase activity, hydrolyzing N-glycosyl compounds; GO:0030597,RNA glycosylase activity; GO:0…	PF20241.1:Domain of unknown function (DUF6598)
novel.12994	0.0806	0.201	0.034	0.7852	0.0975	0.3115	3.4162	3.5185	2.4285	2.9266	3.3694	3.6039	4.94329	1.00529e-17	2.21095e-16	5.01882	2.0374e-19	3.30213e-18	2.93493	1.46821e-11	2.17261e-10	2.9994	4.96704e-14	8.38016e-13	up	5A	556005636	556006812	-	--	--	--	--	11S globulin seed storage protein 2-like [Triticum urartu]	--	M8D9Q9_AEGTA RecName: Full=Cupin type-1 domain-containing protein {ECO:0000259|SMART:SM00835};	--	--	PF00190.25:Cupin
TraesCS1B02G064800	0	0	0	0.0452	0.1332	0.0426	1.1595	1.1062	1.0997	1.4171	1.3779	1.3559	8.19759	1.81131e-11	2.15012e-10	8.49417	1.78408e-12	1.58885e-11	3.98435	2.54307e-11	3.64267e-10	4.27849	2.92502e-14	5.0446e-13	up	1B	49217414	49219429	-	TraesCS1B02G064800	--	K13224 indolin-2-one monooxygenase [EC:1.14.14.157] | (RefSeq) indolin-2-one monooxygenase-like (A)	ko00402: Benzoxazinoid biosynthesis; ko01110: Biosynthesis of secondary metabolites	cytochrome P450 71A1-like [Triticum aestivum]	C71A4_SOLME RecName: Full=Cytochrome P450 71A4; EC=1.14.-.-; AltName: Full=CYPLXXIA4; AltName: Full=Cytochrome P-450EG2;	A0A3B5YSZ0_WHEAT SubName: Full=Uncharacterized protein {ECO:0000313|EnsemblPlants:TraesCS1B02G064800.1};	Cytochrome P450 CYP2 subfamily	GO:0016021,integral component of membrane; GO:0020037,heme binding; GO:0005506,iron ion binding; GO:0004497,monooxygenase activity; GO:0016705,oxidoreductase activity, acting on paired donors, with incorporation or reduction of molecular oxygen; GO:0003674,molecular_function; GO:0005488,binding; GO:0046906,tetrapyrrole binding; GO:0097159,organic cyclic compound binding; GO:1901363,heterocyclic c…	PF00067.25:Cytochrome P450
TraesCS7B02G478900	0	0	0	0	0	0	2.2646	1.4575	1.3877	0.9395	0.8422	0.9335	8.15922	2.97252e-11	3.45149e-10	7.2422	5.34267e-09	3.30001e-08	7.98261	1.32902e-10	1.74459e-09	7.05886	2.49729e-08	2.26894e-07	up	7B	733773641	733775422	+	TraesCS7B02G478900	Dirigent protein [Source:UniProtKB/TrEMBL%3BAcc:A0A1D6CAE6]	K17302 coatomer subunit beta' | (RefSeq) leucine-rich repeat receptor protein kinase HPCA1-like isoform X1 (A)	--	uncharacterized protein LOC123158731 [Triticum aestivum]	LECH_HORVU RecName: Full=Horcolin {ECO:0000312|EMBL:AAV39531.1}; AltName: Full=Agglutinin {ECO:0000250|UniProtKB:P82953}; AltName: Full=Mannose-specific lectin {ECO:0000250|UniProtKB:P82953};	A0A3B6SLT5_WHEAT RecName: Full=Dirigent protein {ECO:0000256|RuleBase:RU363099};	--	GO:0048046,apoplast; GO:0005537,mannose binding; GO:0003674,molecular_function; GO:0005488,binding; GO:0030246,carbohydrate binding; GO:0036094,small molecule binding; GO:0048029,monosaccharide binding; GO:0005575,cellular_component; GO:0005576,extracellular region; GO:0110165,cellular anatomical entity	PF01419.20:Jacalin-like lectin domain
TraesCS5B02G356400	0.9478	1.0287	1.2719	0.4574	1.383	0.9965	5.8706	6.1388	6.3116	6.9792	5.9167	6.2507	2.48883	9.65705e-38	5.47064e-36	2.54477	9.7947e-44	4.48307e-42	2.70496	4.56738e-27	2.34002e-25	2.7567	3.81429e-31	1.85653e-29	up	5B	536052559	536055652	-	TraesCS5B02G356400	Nudix hydrolase 23%2C chloroplastic [Source:Projected from Arabidopsis thaliana (AT2G42070) UniProtKB/Swiss-Prot%3BAcc:P93740]	K18453 ADP-ribose/FAD diphosphatase [EC:3.6.1.13 3.6.1.18] | (RefSeq) nudix hydrolase 23, chloroplastic-like (A)	ko00230: Purine metabolism; ko00740: Riboflavin metabolism; ko01100: Metabolic pathways	nudix hydrolase 23, chloroplastic-like [Triticum dicoccoides]	NUD23_ARATH RecName: Full=Nudix hydrolase 23, chloroplastic; Short=AtNUDT23; EC=3.6.1.-; AltName: Full=ADP-ribose pyrophosphatase; EC=3.6.1.13 {ECO:0000269|PubMed:18815383}; AltName: Full=FAD diphosphatase; EC=3.6.1.18 {ECO:0000269|PubMed:18815383}; Flags: Precursor;	A0A3B6LSA5_WHEAT RecName: Full=Nudix hydrolase domain-containing protein {ECO:0000259|PROSITE:PS51462};	NADH pyrophosphatase I of the Nudix family of hydrolases	GO:0009507,chloroplast; GO:0047631,ADP-ribose diphosphatase activity; GO:0047884,FAD diphosphatase activity; GO:0046872,metal ion binding; GO:0042726,flavin-containing compound metabolic process; GO:0009416,response to light stimulus; GO:0003674,molecular_function; GO:0003824,catalytic activity; GO:0016462,pyrophosphatase activity; GO:0016787,hydrolase activity; GO:0016817,hydrolase activity, act…	PF14803.9:Nudix N-terminal
novel.21349	0.116	0	0.0327	0.1785	0.117	0.2055	2.381	2.3157	2.5634	2.3157	2.3176	2.882	5.63908	1.13188e-24	3.8728e-23	5.68276	1.31601e-25	3.16638e-24	3.8283	2.51086e-25	1.16549e-23	3.86469	4.84153e-27	2.0103e-25	up	Un	9468608	9472222	+	--	--	--	--	--	--	--	--	--	--
TraesCS3B02G021100	0	0	0.0532	0	0	0	1.208	1.1676	1.5177	1.424	1.399	1.6322	6.0465	2.36949e-08	1.96552e-07	6.23253	4.56732e-09	2.83939e-08	7.71492	6.48605e-10	7.77671e-09	7.89686	1.31051e-10	1.5193e-09	up	3B	8812942	8814417	+	TraesCS3B02G021100	Glycosyltransferase%2C HGA-like%2C putative%2Cexpressed [Source:UniProtKB/TrEMBL%3BAcc:D8L9T3]	--	--	alpha-1,3-arabinosyltransferase XAT3-like [Triticum dicoccoides]	XAT3_ORYSJ RecName: Full=Alpha-1,3-arabinosyltransferase XAT3 {ECO:0000305}; EC=2.4.2.- {ECO:0000269|PubMed:22215597}; AltName: Full=Xylan arabinosyltransferase 3 {ECO:0000303|PubMed:22215597}; Short=OsXAT3 {ECO:0000303|PubMed:22215597};	D8L9T3_WHEAT SubName: Full=Glycosyltransferase, HGA-like, putative,expressed {ECO:0000313|EMBL:CBH32644.1, ECO:0000313|EnsemblPlants:TraesCS3B02G021100.1};	Uncharacterized conserved protein	GO:0000139,Golgi membrane; GO:0016021,integral component of membrane; GO:0052636,arabinosyltransferase activity; GO:0016757,transferase activity, transferring glycosyl groups; GO:0009664,plant-type cell wall organization; GO:0003674,molecular_function; GO:0003824,catalytic activity; GO:0016740,transferase activity; GO:0016763,transferase activity, transferring pentosyl groups; GO:0008150,biologic…	PF04577.17:Glycosyltransferase 61
TraesCS2D02G440500	0.81	0.7841	0.7649	0.9772	0.2594	0.6905	12.9461	11.3574	11.2183	8.2104	9.6391	9.0316	3.9158	2.4668e-108	5.96782e-106	3.50882	1.98734e-87	2.33229e-85	4.18564	1.62386e-21	6.07212e-20	3.77099	8.79682e-18	2.08217e-16	up	2D	550630373	550636721	+	TraesCS2D02G440500	--	--	--	uncharacterized protein LOC123054444 [Triticum aestivum]	--	W5BRM3_WHEAT SubName: Full=Genome assembly, chromosome: II {ECO:0000313|EMBL:SPT19783.1};	--	--	--
novel.21468	0	0	0	0.2022	0	0.0953	3.0208	4.5458	4.9798	4.9623	4.5161	5.1971	9.52011	2.20432e-15	3.92911e-14	9.73785	2.76022e-16	3.50832e-15	5.32888	3.84697e-22	1.4984e-20	5.53789	2.8592e-26	1.14607e-24	up	Un	67152234	67156278	+	--	--	K20714 serine/threonine-protein kinase OXI1 [EC:2.7.11.1] | (RefSeq) serine/threonine-protein kinase OXI1-like (A)	ko04016: MAPK signaling pathway - plant	unnamed protein product [Triticum turgidum subsp. durum]	CCB11_ORYSJ RecName: Full=Cyclin-B1-1; AltName: Full=G2/mitotic-specific cyclin-B1-1; Short=CycB1;1;	A0A453MMC0_AEGTS RecName: Full=Protein kinase domain-containing protein {ECO:0000259|PROSITE:PS50011};	--	GO:0000307,cyclin-dependent protein kinase holoenzyme complex; GO:0005737,cytoplasm; GO:0005634,nucleus; GO:0016538,cyclin-dependent protein serine/threonine kinase regulator activity; GO:0051301,cell division; GO:0044772,mitotic cell cycle phase transition; GO:0000079,regulation of cyclin-dependent protein serine/threonine kinase activity; GO:0003674,molecular_function; GO:0019207,kinase regulat…	--
novel.4136	0.146	0.2912	0.1542	0.2246	0.1767	0.3879	4.9181	6.4866	5.7817	6.0223	5.1433	4.2341	4.88019	1.28852e-34	6.61317e-33	4.71412	9.10307e-33	2.97038e-31	4.40838	1.38614e-30	8.28408e-29	4.23618	1.66812e-28	7.33879e-27	up	2B	69014607	69016260	+	--	--	--	--	uncharacterized protein DDB_G0283697-like [Triticum aestivum]	--	A0A8I7BAZ6_HORVV SubName: Full=Uncharacterized protein {ECO:0000313|EnsemblPlants:HORVU.MOREX.r3.6HG0546900.1};	--	--	PF05699.17:hAT family C-terminal dimerisation region
novel.22313	0.1266	0	0	0	0.0766	0.1223	4.3488	4.8415	3.5416	5.8061	6.5502	6.1115	6.73908	1.89672e-10	2.00498e-09	7.27052	2.73639e-12	2.39901e-11	5.98296	2.30848e-11	3.31897e-10	6.50591	6.64944e-14	1.10905e-12	up	Un	470694217	470694889	.	--	--	K22588 acetylserotonin O-methyltransferase, plant [EC:2.1.1.4] | (RefSeq) acetylserotonin O-methyltransferase 1-like (A)	ko00380: Tryptophan metabolism; ko01100: Metabolic pathways; ko01110: Biosynthesis of secondary metabolites	acetylserotonin O-methyltransferase 1-like [Triticum aestivum]	ASMT1_ORYSJ RecName: Full=Acetylserotonin O-methyltransferase 1 {ECO:0000305}; Short=OsASMT1 {ECO:0000303|PubMed:24134674}; EC=2.1.1.4 {ECO:0000269|PubMed:21210840};	A0A446KFG4_TRITD SubName: Full=Uncharacterized protein {ECO:0000313|EMBL:VAH24098.1};	Hydroxyindole-O-methyltransferase and related SAM-dependent methyltransferases	GO:0005737,cytoplasm; GO:0017096,acetylserotonin O-methyltransferase activity; GO:0008171,O-methyltransferase activity; GO:0046983,protein dimerization activity; GO:0008757,S-adenosylmethionine-dependent methyltransferase activity; GO:0019438,aromatic compound biosynthetic process; GO:0030187,melatonin biosynthetic process; GO:0032259,methylation; GO:0003674,molecular_function; GO:0003824,catalyt…	PF08100.14:Dimerisation domain
novel.4137	0.0281	0.0981	0.0356	0.0144	0.17	0.2444	2.019	2.3237	1.9599	1.9159	1.4462	1.6848	5.31162	3.72003e-31	1.68003e-29	4.98245	1.88061e-27	4.9202e-26	3.872	7.2307e-07	5.89533e-06	3.53811	7.81571e-06	5.45489e-05	up	2B	69343848	69349817	-	--	--	K14007 protein transport protein SEC24 | (RefSeq) protein transport protein Sec24-like At3g07100 (A)	ko04141: Protein processing in endoplasmic reticulum	hypothetical protein CFC21_027097 [Triticum aestivum]	SC24A_ARATH RecName: Full=Protein transport protein Sec24-like At3g07100;	A0A453A8C3_AEGTS SubName: Full=Uncharacterized protein {ECO:0000313|EnsemblPlants:AET2Gv20025000.8};	Vesicle coat complex COPII, subunit SEC24/subunit SFB2	GO:0030127,COPII vesicle coat; GO:0070971,endoplasmic reticulum exit site; GO:0005789,endoplasmic reticulum membrane; GO:0000139,Golgi membrane; GO:0000149,SNARE binding; GO:0008270,zinc ion binding; GO:0090110,COPII-coated vesicle cargo loading; GO:0007029,endoplasmic reticulum organization; GO:0080119,ER body organization; GO:0007030,Golgi organization; GO:0006886,intracellular protein transpor…	PF04811.18:Sec23/Sec24 trunk domain
TraesCS2B02G569500	0	0	0	0.1711	0.3534	0.1612	8.3762	10.0252	8.9429	7.7606	8.4889	9.3546	10.2997	4.57056e-18	1.0317e-16	10.1974	8.77353e-18	1.25059e-16	5.35892	3.85478e-38	3.0432e-36	5.25106	2.08551e-37	1.27137e-35	up	2B	760118497	760119758	+	TraesCS2B02G569500	--	--	--	heavy metal-associated isoprenylated plant protein 39-like [Triticum aestivum]	HIP39_ARATH RecName: Full=Heavy metal-associated isoprenylated plant protein 39 {ECO:0000303|PubMed:21072340, ECO:0000303|PubMed:23368984}; Short=AtHIP39 {ECO:0000303|PubMed:21072340, ECO:0000303|PubMed:23368984}; Flags: Precursor;	A0A3B6CFQ7_WHEAT SubName: Full=Uncharacterized protein {ECO:0000313|EnsemblPlants:TraesCS2B02G569500.1};	Copper chaperone	GO:0046872,metal ion binding; GO:0003674,molecular_function; GO:0005488,binding; GO:0043167,ion binding; GO:0043169,cation binding	PF00403.29:Heavy-metal-associated domain
novel.4135	0	0.0474	0.0802	0.1461	0	0	2.6272	2.0547	2.9434	2.0873	2.4156	1.9388	5.83386	6.24433e-11	7.01035e-10	5.58687	2.86546e-10	2.02926e-09	5.65721	5.64883e-10	6.82726e-09	5.40313	2.67357e-09	2.67523e-08	up	2B	69012640	69014525	+	--	--	--	--	uncharacterized protein LOC125525250 [Triticum urartu]	--	A0A3L6SA82_PANMI RecName: Full=DUF659 domain-containing protein {ECO:0000259|Pfam:PF04937};	--	--	--
TraesCS1B02G010300	0	0	0	0	0	0.0222	0.8597	0.9393	0.6516	0.643	0.6169	0.8622	7.68265	5.83171e-10	5.82048e-09	7.46641	1.48108e-09	9.64514e-09	6.54329	2.01484e-07	1.76362e-06	6.32145	4.79038e-07	3.83531e-06	up	1B	4952457	4955527	-	TraesCS1B02G010300	--	K10268 F-box and leucine-rich repeat protein 2/20 | (RefSeq) F-box/LRR-repeat protein 14-like (A)	--	F-box/LRR-repeat protein 14-like [Triticum aestivum]	FBL14_ARATH RecName: Full=F-box/LRR-repeat protein 14;	A0A3B5YQY2_WHEAT RecName: Full=F-box domain-containing protein {ECO:0000259|PROSITE:PS50181};	Leucine rich repeat proteins, some proteins contain F-box	GO:0019005,SCF ubiquitin ligase complex; GO:0031146,SCF-dependent proteasomal ubiquitin-dependent protein catabolic process; GO:0006508,proteolysis; GO:0006511,ubiquitin-dependent protein catabolic process; GO:0006807,nitrogen compound metabolic process; GO:0008150,biological_process; GO:0008152,metabolic process; GO:0009056,catabolic process; GO:0009057,macromolecule catabolic process; GO:000998…	PF13516.9:Leucine Rich repeat
novel.7644	0	0	0	0.0292	0.1033	0.0275	1.5234	1.0113	1.1268	0.6344	0.8152	0.922	7.94775	1.08807e-10	1.18615e-09	7.3174	3.68166e-09	2.30797e-08	4.58478	1.52985e-09	1.75437e-08	3.94508	4.40955e-07	3.54336e-06	up	3B	208906130	208907626	.	--	--	--	--	uncharacterized protein LOC109772200 isoform X5 [Aegilops tauschii subsp. strangulata]	--	A0A453B9Q5_AEGTS SubName: Full=Uncharacterized protein {ECO:0000313|EnsemblPlants:AET2Gv20427500.34};	--	--	--
TraesCS5B02G109600	0.432	0.1293	0.438	1.8164	1.6727	1.8365	17.8867	17.2573	20.0084	18.7967	18.0098	18.3934	5.76477	5.41486e-76	8.26852e-74	5.75953	3.39686e-79	3.44047e-77	3.36275	9.4847e-73	1.78521e-70	3.35122	3.76588e-81	6.36236e-79	up	5B	155279886	155281933	+	TraesCS5B02G109600	--	--	--	hypothetical protein D1007_27857 [Hordeum vulgare]	--	A0A3B6LI90_WHEAT SubName: Full=Uncharacterized protein {ECO:0000313|EnsemblPlants:TraesCS5B02G109600.1};	--	--	--
TraesCS2A02G560200	0	0	0	0	0	0.1225	2.1493	2.3117	2.3573	1.0822	1.0229	1.5117	9.01371	6.49731e-14	1.01015e-12	8.09099	2.99801e-11	2.37221e-10	5.67325	1.03697e-15	2.41032e-14	4.75102	2.0722e-10	2.3508e-09	up	2A	762618345	762620471	+	TraesCS2A02G560200	--	--	--	UPF0481 protein At3g47200-like [Triticum aestivum]	Y3720_ARATH RecName: Full=UPF0481 protein At3g47200;	A0A3B6B8W4_WHEAT SubName: Full=Uncharacterized protein {ECO:0000313|EnsemblPlants:TraesCS2A02G560200.1};	--	GO:0016021,integral component of membrane; GO:0005886,plasma membrane; GO:0005575,cellular_component; GO:0016020,membrane; GO:0031224,intrinsic component of membrane; GO:0110165,cellular anatomical entity; GO:0071944,cell periphery	PF03140.18:Plant protein of unknown function
TraesCS4A02G447400	0	0	0	0.1977	0.1166	0.0621	2.2358	1.8616	1.438	2.3534	1.9346	2.4148	8.37058	6.61533e-12	8.2147e-11	8.63977	7.02284e-13	6.49952e-12	3.87976	3.72121e-12	5.93011e-11	4.1437	1.64402e-15	3.20079e-14	up	4A	714420314	714421764	+	TraesCS4A02G447400	--	K13457 disease resistance protein RPM1 | (RefSeq) disease resistance protein RPM1-like (A)	ko04626: Plant-pathogen interaction	hypothetical protein CFC21_055314 [Triticum aestivum]	PIK2_ORYSJ RecName: Full=Disease resistance protein Pik-2 {ECO:0000305}; AltName: Full=Pik-2 blast resistance protein {ECO:0000312|EMBL:ADZ48538.1};	A0A3B6I5F6_WHEAT SubName: Full=Uncharacterized protein {ECO:0000313|EnsemblPlants:TraesCS4A02G447400.1};	Apoptotic ATPase	GO:0043531,ADP binding; GO:0005524,ATP binding; GO:0042742,defense response to bacterium; GO:0002758,innate immune response-activating signal transduction; GO:0009626,plant-type hypersensitive response; GO:0000166,nucleotide binding; GO:0003674,molecular_function; GO:0005488,binding; GO:0017076,purine nucleotide binding; GO:0030554,adenyl nucleotide binding; GO:0032553,ribonucleotide binding; GO:…	PF12799.10:Leucine Rich repeats (2 copies)
TraesCS4A02G103900	0.1293	0.0322	0.3004	0.3646	0.2737	1.0304	12.6313	10.3382	11.3793	11.0353	9.7884	10.1788	6.14615	2.64794e-57	2.63474e-55	5.9918	5.83321e-56	3.69104e-54	4.3406	3.6096e-17	9.58875e-16	4.1788	1.69533e-16	3.6076e-15	up	4A	117333482	117338226	-	TraesCS4A02G103900	--	K00799 glutathione S-transferase [EC:2.5.1.18] | (RefSeq) protein IN2-1 homolog B-like (A)	ko00480: Glutathione metabolism; ko01100: Metabolic pathways	protein IN2-1 homolog B [Triticum dicoccoides]	IN21B_ORYSI RecName: Full=Protein IN2-1 homolog B; AltName: Full=Glutathione S-transferase GSTZ5;	A0A446QSM7_TRITD RecName: Full=GST N-terminal domain-containing protein {ECO:0000259|PROSITE:PS50404};	Glutathione S-transferase	GO:0004364,glutathione transferase activity; GO:0006749,glutathione metabolic process; GO:0042221,response to chemical; GO:0003674,molecular_function; GO:0003824,catalytic activity; GO:0016740,transferase activity; GO:0016765,transferase activity, transferring alkyl or aryl (other than methyl) groups; GO:0006518,peptide metabolic process; GO:0006575,cellular modified amino acid metabolic process;…	PF13417.9:Glutathione S-transferase, N-terminal domain
novel.6685	0.0412	0	0	0.0844	0	0	2.8645	1.6536	3.0824	3.3559	3.6095	2.4004	7.50668	7.94984e-10	7.80448e-09	7.80571	8.97606e-11	6.72033e-10	6.44233	2.93666e-09	3.25723e-08	6.73318	2.2819e-10	2.57646e-09	up	3A	269229128	269230243	-	--	--	K03885 NADH:quinone reductase (non-electrogenic) [EC:1.6.5.9] | (RefSeq) external alternative NAD(P)H-ubiquinone oxidoreductase B1, mitochondrial-like (A)	ko00190: Oxidative phosphorylation; ko01100: Metabolic pathways	uncharacterized protein LOC125543878 isoform X1 [Triticum urartu]	NDB4_ARATH RecName: Full=External alternative NAD(P)H-ubiquinone oxidoreductase B4, mitochondrial; EC=1.6.5.9; AltName: Full=External alternative NADH dehydrogenase NDB4; AltName: Full=NADH:ubiquinone reductase (non-electrogenic) NDB4; Flags: Precursor;	A0A446N4K8_TRITD SubName: Full=Uncharacterized protein {ECO:0000313|EMBL:VAH57083.1};	NADH-dehydrogenase (ubiquinone)	GO:0031314,extrinsic component of mitochondrial inner membrane; GO:0005758,mitochondrial intermembrane space; GO:0005739,mitochondrion; GO:0005777,peroxisome; GO:0005509,calcium ion binding; GO:0050136,NADH dehydrogenase (quinone) activity; GO:0016491,oxidoreductase activity; GO:0006116,NADH oxidation; GO:0003674,molecular_function; GO:0005488,binding; GO:0043167,ion binding; GO:0043169,cation bi…	PF07992.17:Pyridine nucleotide-disulphide oxidoreductase
novel.632	0	0	0	0.3122	0.0526	0	7.8192	7.1067	8.0864	6.4133	5.8863	6.5664	10.9893	1.78146e-20	4.8414e-19	10.6964	1.69419e-19	2.75972e-18	5.96872	8.92574e-07	7.17686e-06	5.67046	2.92711e-06	2.14987e-05	up	1A	474164430	474166501	-	--	--	K19042 E3 ubiquitin-protein ligase BOI and related proteins [EC:2.3.2.27] | (RefSeq) probable BOI-related E3 ubiquitin-protein ligase 2 (A)	--	uncharacterized protein LOC123133642 isoform X1 [Triticum aestivum]	BRG2_ARATH RecName: Full=Probable BOI-related E3 ubiquitin-protein ligase 2; EC=2.3.2.27 {ECO:0000250|UniProtKB:Q9FHE4}; AltName: Full=RING-type E3 ubiquitin transferase BRG2 {ECO:0000305};	A0A446VIT9_TRITD SubName: Full=Uncharacterized protein {ECO:0000313|EMBL:VAI47785.1};	Predicted E3 ubiquitin ligase	GO:0046872,metal ion binding; GO:0004842,ubiquitin-protein transferase activity; GO:0006952,defense response; GO:0043161,proteasome-mediated ubiquitin-dependent protein catabolic process; GO:0043067,regulation of programmed cell death; GO:0003674,molecular_function; GO:0005488,binding; GO:0043167,ion binding; GO:0043169,cation binding; GO:0003824,catalytic activity; GO:0016740,transferase activit…	--
novel.20251	0	0	0	0.1653	0	0.1168	1.9238	1.3078	1.6999	0.6803	0.7069	0.5354	8.87536	1.99648e-13	2.95502e-12	7.51315	1.07451e-09	7.10451e-09	4.05669	3.36758e-16	8.22719e-15	2.69669	2.9072e-06	2.13575e-05	up	7B	744600260	744602373	.	--	--	K00278 L-aspartate oxidase [EC:1.4.3.16] | (RefSeq) L-aspartate oxidase, chloroplastic-like isoform X1 (A)	ko00250: Alanine, aspartate and glutamate metabolism; ko00760: Nicotinate and nicotinamide metabolism; ko01100: Metabolic pathways; ko01240: Biosynthesis of cofactors	uncharacterized protein LOC124655720 [Lolium rigidum]	M310_ARATH RecName: Full=Uncharacterized mitochondrial protein AtMg00310; AltName: Full=ORF154;	A0A8I6WJE3_HORVV RecName: Full=Reverse transcriptase domain-containing protein {ECO:0000259|PROSITE:PS50878};	FOG: Reverse transcriptase	GO:0005739,mitochondrion; GO:0005575,cellular_component; GO:0005622,intracellular anatomical structure; GO:0005737,cytoplasm; GO:0043226,organelle; GO:0043227,membrane-bounded organelle; GO:0043229,intracellular organelle; GO:0043231,intracellular membrane-bounded organelle; GO:0110165,cellular anatomical entity	PF13456.9:Reverse transcriptase-like
novel.13954	2.533	2.2382	1.99	2.0736	2.1778	2.1682	13.0862	11.2798	11.5155	8.4082	9.5231	9.6046	2.41484	7.05714e-77	1.11062e-74	2.02792	9.13434e-57	5.88298e-55	2.47719	2.5367e-66	4.24406e-64	2.08344	7.16485e-48	5.86657e-46	up	5B	441744753	441746669	.	--	--	K16732 Ase1/PRC1/MAP65 family protein | (RefSeq) uncharacterized protein LOC123171105 (A)	--	berberine bridge enzyme-like 18 [Triticum dicoccoides]	CYND4_CYNDA RecName: Full=Berberine bridge enzyme-like Cyn d 4 {ECO:0000305}; AltName: Full=60 kDa pollen antigen {ECO:0000303|PubMed:8828524, ECO:0000303|PubMed:8900140}; Short=BG60 {ECO:0000303|PubMed:20080962, ECO:0000303|PubMed:8828524, ECO:0000303|PubMed:8900140}; AltName: Full=Cyn d BG60 {ECO:0000303|PubMed:20080962}; AltName: Full=FAD-linked oxidoreductase BG60 {ECO:0000312|EMBL:AAS02108.1…	A0A446T693_TRITD RecName: Full=FAD-binding PCMH-type domain-containing protein {ECO:0000259|PROSITE:PS51387};	--	GO:0071949,FAD binding; GO:0016491,oxidoreductase activity; GO:0000166,nucleotide binding; GO:0003674,molecular_function; GO:0005488,binding; GO:0036094,small molecule binding; GO:0043167,ion binding; GO:0043168,anion binding; GO:0050660,flavin adenine dinucleotide binding; GO:0097159,organic cyclic compound binding; GO:1901265,nucleoside phosphate binding; GO:1901363,heterocyclic compound bindin…	PF08031.15:Berberine and berberine like
novel.21458	0	0	0	0	0	0	1.2028	0.9582	1.4157	1.6659	1.4187	1.0832	7.99245	7.93823e-11	8.79679e-10	8.20854	1.3895e-11	1.13652e-10	7.81561	3.54082e-10	4.42502e-09	8.02488	6.48778e-11	7.80774e-10	up	Un	64105623	64107202	+	--	--	--	--	--	--	--	--	--	--
novel.18299	0	0	0.0488	0.4735	0.3492	0.4182	6.4636	7.2693	6.5836	6.1956	6.412	5.7041	8.55068	1.17764e-16	2.37494e-15	8.39418	3.76252e-16	4.71587e-15	4.01838	6.90278e-46	6.82932e-44	3.85544	1.00321e-43	7.38596e-42	up	7A	234328350	234331466	-	--	--	K09531 DnaJ homolog subfamily C member 11 | (RefSeq) chaperone protein dnaJ 13-like (A)	--	unnamed protein product [Triticum turgidum subsp. durum]	--	A0A446XCT1_TRITD SubName: Full=Uncharacterized protein {ECO:0000313|EMBL:VAI74103.1};	--	--	--
novel.5117	0.0815	0.0163	0.0827	0.2007	0.2171	0.2206	4.5256	5.141	4.6328	4.3321	4.4719	4.0688	6.28242	1.88302e-46	1.40297e-44	6.12406	6.86662e-45	3.23702e-43	4.481	3.51562e-56	4.64754e-54	4.31638	6.9197e-54	6.74677e-52	up	2B	738167179	738172775	-	--	--	K08857 NIMA (never in mitosis gene a)-related kinase 1/4/5 [EC:2.7.11.1] | (RefSeq) uncharacterized protein LOC123121168 (A)	--	uncharacterized protein LOC123121168 [Triticum aestivum]	NEK3_ORYSJ RecName: Full=Serine/threonine-protein kinase Nek3 {ECO:0000305}; EC=2.7.11.1 {ECO:0000305}; AltName: Full=NimA-related protein kinase 3 {ECO:0000303|PubMed:17886359}; AltName: Full=OsNek3 {ECO:0000303|PubMed:17886359};	M8BVY3_AEGTA SubName: Full=Serine/threonine-protein kinase Nek3 {ECO:0000313|EMBL:EMT10959.1, ECO:0000313|EnsemblPlants:EMT10959};	Serine/threonine protein kinase	GO:0005524,ATP binding; GO:0106310,protein serine kinase activity; GO:0004674,protein serine/threonine kinase activity; GO:0006468,protein phosphorylation; GO:0000166,nucleotide binding; GO:0003674,molecular_function; GO:0005488,binding; GO:0017076,purine nucleotide binding; GO:0030554,adenyl nucleotide binding; GO:0032553,ribonucleotide binding; GO:0032555,purine ribonucleotide binding; GO:00325…	PF00069.28:Protein kinase domain
novel.4029	0.0667	0	0	0	0	0	1.606	2.1118	1.0329	2.7178	3.157	2.3327	6.13827	1.44173e-06	9.96547e-06	6.91967	1.41741e-08	8.40072e-08	6.922	1.16865e-07	1.0551e-06	7.69735	5.00521e-10	5.4358e-09	up	2B	21222209	21222930	-	--	--	--	--	unnamed protein product [Triticum turgidum subsp. durum]	--	T1M4Z9_TRIUA RecName: Full=NB-ARC domain-containing protein {ECO:0000259|Pfam:PF00931};	--	GO:0043531,ADP binding; GO:0006952,defense response; GO:0000166,nucleotide binding; GO:0003674,molecular_function; GO:0005488,binding; GO:0017076,purine nucleotide binding; GO:0030554,adenyl nucleotide binding; GO:0032553,ribonucleotide binding; GO:0032555,purine ribonucleotide binding; GO:0032559,adenyl ribonucleotide binding; GO:0036094,small molecule binding; GO:0043167,ion binding; GO:0043168…	PF12799.10:Leucine Rich repeats (2 copies)
TraesCS6B02G386500	6.7667	7.1749	8.1847	11.2248	13.6177	10.231	62.0141	56.8721	60.1555	53.3028	52.6987	53.8696	3.0134	0	0	2.84326	0	0	2.35179	1.97558e-153	1.3257e-150	2.17662	6.48352e-153	2.78057e-150	up	6B	661340337	661343700	-	TraesCS6B02G386500	--	K23544 serine incorporator 1 | (RefSeq) probable serine incorporator (A)	--	probable serine incorporator [Triticum dicoccoides]	--	W5G5B0_WHEAT SubName: Full=Uncharacterized protein {ECO:0000313|EnsemblPlants:TraesCS6A02G353800.1};	Tumor differentially expressed (TDE) protein	GO:0016021,integral component of membrane; GO:0016020,membrane; GO:0005575,cellular_component; GO:0031224,intrinsic component of membrane; GO:0110165,cellular anatomical entity	PF03348.18:Serine incorporator (Serinc)
TraesCS4A02G309500	0	0	0	0	0	0	3.5681	4.0584	3.7341	2.5905	2.9522	2.4815	9.33224	6.61409e-15	1.12903e-13	8.82449	1.94084e-13	1.90204e-12	9.15469	2.95514e-14	5.9214e-13	8.64056	8.97182e-13	1.32234e-11	up	4A	602870810	602873131	+	TraesCS4A02G309500	--	K13457 disease resistance protein RPM1 | (RefSeq) disease resistance protein RPM1-like (A)	ko04626: Plant-pathogen interaction	hypothetical protein CFC21_053870 [Triticum aestivum]	RGA1_SOLBU RecName: Full=Putative disease resistance protein RGA1; AltName: Full=RGA3-blb;	A0A3B6I186_WHEAT SubName: Full=Uncharacterized protein {ECO:0000313|EnsemblPlants:TraesCS4A02G309500.4};	Apoptotic ATPase	GO:0043531,ADP binding; GO:0005524,ATP binding; GO:0050832,defense response to fungus; GO:0000166,nucleotide binding; GO:0003674,molecular_function; GO:0005488,binding; GO:0017076,purine nucleotide binding; GO:0030554,adenyl nucleotide binding; GO:0032553,ribonucleotide binding; GO:0032555,purine ribonucleotide binding; GO:0032559,adenyl ribonucleotide binding; GO:0036094,small molecule binding; …	PF00931.25:NB-ARC domain
TraesCS2B02G614000	5.7784	6.5334	6.5983	8.3608	10.4189	7.7663	70.122	60.8736	65.6804	49.7513	57.3882	52.1308	3.37801	0	0	3.06832	1.72593e-302	1.68149e-299	2.89093	4.46225e-193	4.17396e-190	2.57466	5.76365e-160	2.71903e-157	up	2B	793128423	793130684	-	TraesCS2B02G614000	Peroxidase [Source:UniProtKB/TrEMBL%3BAcc:W5B735]	K00430 peroxidase [EC:1.11.1.7] | (RefSeq) peroxidase 12-like (A)	ko00940: Phenylpropanoid biosynthesis; ko01100: Metabolic pathways; ko01110: Biosynthesis of secondary metabolites	peroxidase 12-like [Triticum aestivum]	PER12_ARATH RecName: Full=Peroxidase 12; Short=Atperox P12; EC=1.11.1.7; AltName: Full=ATP4a; AltName: Full=PRXR6; Flags: Precursor;	A0A3B6CJE1_WHEAT RecName: Full=Peroxidase {ECO:0000256|RuleBase:RU362060}; EC=1.11.1.7 {ECO:0000256|RuleBase:RU362060};	--	GO:0005576,extracellular region; GO:0005739,mitochondrion; GO:0009505,plant-type cell wall; GO:0000325,plant-type vacuole; GO:0009506,plasmodesma; GO:0020037,heme binding; GO:0046872,metal ion binding; GO:0004601,peroxidase activity; GO:0042744,hydrogen peroxide catabolic process; GO:0006979,response to oxidative stress; GO:0003674,molecular_function; GO:0005488,binding; GO:0046906,tetrapyrrole b…	PF00141.26:Peroxidase
novel.8628	0	0	0	0.9826	0.2108	0.7153	2.6039	2.7259	2.7371	3.4405	2.572	2.5403	8.47563	2.7587e-12	3.5716e-11	8.55259	1.3445e-12	1.21393e-11	2.04595	3.46853e-07	2.94949e-06	2.1152	2.80302e-08	2.53657e-07	up	3D	1317058	1318035	-	--	--	--	--	uncharacterized protein LOC123076740 [Triticum aestivum]	--	A0A453DNS8_AEGTS SubName: Full=Uncharacterized protein {ECO:0000313|EnsemblPlants:AET3Gv20016700.1};	--	--	--
TraesCS6A02G368600	0.2796	0.5113	0.2756	0.5735	1.4661	0.9005	4.7408	5.2934	5.015	6.9768	6.5943	5.1342	3.83639	4.70103e-26	1.71909e-24	4.14434	8.15989e-33	2.66545e-31	2.37417	3.81845e-14	7.56292e-13	2.67722	3.8592e-20	1.08767e-18	up	6A	594728866	594733338	+	TraesCS6A02G368600	--	K12741 heterogeneous nuclear ribonucleoprotein A1/A3 | (RefSeq) glycine-rich RNA-binding protein 2-like (A)	ko03040: Spliceosome	predicted protein, partial [Hordeum vulgare subsp. vulgare]	RBG3_ARATH RecName: Full=Glycine-rich RNA-binding protein 3, mitochondrial {ECO:0000303|PubMed:11809873}; Short=AtGR-RBP3 {ECO:0000303|PubMed:11809873}; AltName: Full=AtRBG3 {ECO:0000303|PubMed:20009520}; AltName: Full=Mitochondrial RNA-binding protein 2a {ECO:0000303|PubMed:11972043}; Short=At-mRBP2a {ECO:0000303|PubMed:11972043}; AltName: Full=Organelle RRM domain-containing protein 3 {ECO:0000…	A0A453PXX1_AEGTS RecName: Full=RRM domain-containing protein {ECO:0000259|PROSITE:PS50102};	Cyclophilin-type peptidyl-prolyl cis-trans isomerase	GO:0005737,cytoplasm; GO:0005739,mitochondrion; GO:1990904,ribonucleoprotein complex; GO:0005524,ATP binding; GO:0005507,copper ion binding; GO:0003729,mRNA binding; GO:0003723,RNA binding; GO:0003697,single-stranded DNA binding; GO:0016554,cytidine to uridine editing; GO:0080156,mitochondrial mRNA modification; GO:0006397,mRNA processing; GO:0009409,response to cold; GO:0000166,nucleotide bindin…	PF00076.25:RNA recognition motif. (a.k.a. RRM, RBD, or RNP domain)
TraesCS2A02G586400	0.234	0.389	0.1099	0.16	0.3776	0.1005	2.2973	1.1654	1.1865	1.6401	1.4597	1.3819	2.69059	4.29276e-10	4.35781e-09	2.63948	1.69886e-12	1.51802e-11	2.90224	3.38784e-09	3.72554e-08	2.84623	7.82939e-11	9.33983e-10	up	2A	777064713	777066560	-	TraesCS2A02G586400	E3 ubiquitin-protein ligase [Source:UniProtKB/TrEMBL%3BAcc:A0A1D6DF56]	K04506 E3 ubiquitin-protein ligase SIAH1 [EC:2.3.2.27] | (RefSeq) putative E3 ubiquitin-protein ligase SINA-like 6 (A)	ko04120: Ubiquitin mediated proteolysis	unnamed protein product [Triticum turgidum subsp. durum]	SINL2_ARATH RecName: Full=E3 ubiquitin-protein ligase SINA-like 2; EC=2.3.2.27; AltName: Full=RING-type E3 ubiquitin transferase SINA-like 2 {ECO:0000305}; AltName: Full=Seven in absentia-like protein 2;	A0A446LNC7_TRITD RecName: Full=RING-type E3 ubiquitin transferase {ECO:0000256|ARBA:ARBA00012483}; EC=2.3.2.27 {ECO:0000256|ARBA:ARBA00012483};	Zn finger protein	GO:0005737,cytoplasm; GO:0016740,transferase activity; GO:0008270,zinc ion binding; GO:0016567,protein ubiquitination; GO:0006511,ubiquitin-dependent protein catabolic process; GO:0003674,molecular_function; GO:0003824,catalytic activity; GO:0005488,binding; GO:0043167,ion binding; GO:0043169,cation binding; GO:0046872,metal ion binding; GO:0046914,transition metal ion binding; GO:0006464,cellula…	PF03145.19:Seven in absentia protein family
TraesCS2D02G320300	0	0.177	0.15	0.728	0.3221	0.3429	2.2172	4.0455	5.2713	3.9007	2.75	3.278	5.1166	4.19348e-10	4.26405e-09	4.88997	7.50697e-10	5.055e-09	3.03458	7.00958e-08	6.52606e-07	2.80275	1.11366e-07	9.49248e-07	up	2D	411417729	411419214	-	TraesCS2D02G320300	--	K03231 elongation factor 1-alpha | (RefSeq) elongation factor 1-alpha (A)	ko03013: Nucleocytoplasmic transport	hypothetical protein CFC21_061269 [Triticum aestivum]	EF1A_MAIZE RecName: Full=Elongation factor 1-alpha; Short=EF-1-alpha;	A0A3B6DE83_WHEAT RecName: Full=Tr-type G domain-containing protein {ECO:0000259|PROSITE:PS51722};	Translation elongation factor EF-1 alpha/Tu	GO:0005737,cytoplasm; GO:0005525,GTP binding; GO:0003924,GTPase activity; GO:0003746,translation elongation factor activity; GO:0006412,translation; GO:0006414,translational elongation; GO:0000166,nucleotide binding; GO:0001882,nucleoside binding; GO:0001883,purine nucleoside binding; GO:0003674,molecular_function; GO:0005488,binding; GO:0017076,purine nucleotide binding; GO:0019001,guanyl nucleo…	PF00009.30:Elongation factor Tu GTP binding domain
TraesCS1A02G004100	0	0	0	0	0	0	0.7914	0.9633	1.1176	1.0563	1.0296	1.2661	8.74692	4.7244e-13	6.70932e-12	8.96202	7.61115e-14	7.74851e-13	8.56939	2.11261e-12	3.48914e-11	8.7787	3.51661e-13	5.40925e-12	up	1A	2474575	2481205	+	TraesCS1A02G004100	--	K13475 R protein MLA10 | (RefSeq) disease resistance protein RGA5-like isoform X1 (A)	ko04626: Plant-pathogen interaction	disease resistance protein Pik-2-like [Triticum aestivum]	PIK6_ORYSJ RecName: Full=Disease resistance protein PIK6-NP {ECO:0000305};	A0A3B5XSW0_WHEAT SubName: Full=Uncharacterized protein {ECO:0000313|EnsemblPlants:TraesCS1A02G004100.1};	Apoptotic ATPase	GO:0043531,ADP binding; GO:0005524,ATP binding; GO:0006952,defense response; GO:0051707,response to other organism; GO:0000166,nucleotide binding; GO:0003674,molecular_function; GO:0005488,binding; GO:0017076,purine nucleotide binding; GO:0030554,adenyl nucleotide binding; GO:0032553,ribonucleotide binding; GO:0032555,purine ribonucleotide binding; GO:0032559,adenyl ribonucleotide binding; GO:003…	PF00931.25:NB-ARC domain
novel.6097	0	0	0	0	0.0651	0	1.7991	2.1187	1.5506	2.0123	1.729	1.6899	9.61186	9.30571e-16	1.72189e-14	9.59404	8.12421e-16	9.87031e-15	6.57322	4.5806e-18	1.31224e-16	6.55154	2.66294e-18	6.56403e-17	up	2D	534511605	534515743	-	--	--	K17604 zinc finger SWIM domain-containing protein 3 | (RefSeq) protein FAR1-RELATED SEQUENCE 5-like (A)	--	protein FAR1-RELATED SEQUENCE 5-like [Triticum aestivum]	FRS5_ARATH RecName: Full=Protein FAR1-RELATED SEQUENCE 5;	A0A7H4LLX1_WHEAT RecName: Full=Protein FAR1-RELATED SEQUENCE {ECO:0000256|RuleBase:RU367018};	--	GO:0005634,nucleus; GO:0008270,zinc ion binding; GO:0006355,regulation of transcription, DNA-templated; GO:0003674,molecular_function; GO:0005488,binding; GO:0043167,ion binding; GO:0043169,cation binding; GO:0046872,metal ion binding; GO:0046914,transition metal ion binding; GO:0006139,nucleobase-containing compound metabolic process; GO:0006351,transcription, DNA-templated; GO:0006725,cellular …	PF10551.12:MULE transposase domain
novel.11526	1.9422	2.0905	1.4623	1.1044	1.908	1.2448	7.6362	7.3849	6.8042	8.1713	7.7584	7.1659	2.00069	6.42937e-44	4.42179e-42	2.07703	4.9547e-55	3.04414e-53	2.36813	4.73337e-40	3.97577e-38	2.43859	3.76956e-48	3.12405e-46	up	4B	645067127	645072079	+	--	--	--	--	uncharacterized protein LOC123093813 isoform X2 [Triticum aestivum]	--	A0A453ELX7_AEGTS SubName: Full=Uncharacterized protein {ECO:0000313|EnsemblPlants:AET3Gv20394800.39};	--	GO:0016021,integral component of membrane; GO:0005575,cellular_component; GO:0016020,membrane; GO:0031224,intrinsic component of membrane; GO:0110165,cellular anatomical entity	--
TraesCS2B02G110700	0.6168	0.7447	0.9875	0.9655	0.6285	1.1292	8.2856	8.1278	9.3631	4.4674	4.5749	4.7339	3.44171	8.90013e-57	8.74296e-55	2.53298	1.743e-28	4.76958e-27	3.21597	3.37047e-44	3.22288e-42	2.30147	2.54333e-20	7.23121e-19	up	2B	72587849	72589236	-	TraesCS2B02G110700	--	K22588 acetylserotonin O-methyltransferase, plant [EC:2.1.1.4] | (RefSeq) acetylserotonin O-methyltransferase 1-like (A)	ko00380: Tryptophan metabolism; ko01100: Metabolic pathways; ko01110: Biosynthesis of secondary metabolites	acetylserotonin O-methyltransferase 1-like [Triticum aestivum]	ASMT1_ORYSJ RecName: Full=Acetylserotonin O-methyltransferase 1 {ECO:0000305}; Short=OsASMT1 {ECO:0000303|PubMed:24134674}; EC=2.1.1.4 {ECO:0000269|PubMed:21210840};	A0A3B6C2D8_WHEAT SubName: Full=Uncharacterized protein {ECO:0000313|EnsemblPlants:TraesCS2B02G110700.1};	Hydroxyindole-O-methyltransferase and related SAM-dependent methyltransferases	GO:0005737,cytoplasm; GO:0017096,acetylserotonin O-methyltransferase activity; GO:0008171,O-methyltransferase activity; GO:0046983,protein dimerization activity; GO:0008757,S-adenosylmethionine-dependent methyltransferase activity; GO:0019438,aromatic compound biosynthetic process; GO:0030187,melatonin biosynthetic process; GO:0032259,methylation; GO:0003674,molecular_function; GO:0003824,catalyt…	PF00891.21:O-methyltransferase domain
TraesCS5A02G391100	0	0	0	0	0	0	3.7331	4.7507	3.2195	4.3207	3.9286	3.8202	8.4727	3.22739e-12	4.14276e-11	8.50877	1.63862e-12	1.4674e-11	8.29487	1.44758e-11	2.14466e-10	8.32526	7.56427e-12	1.00804e-10	up	5A	586173475	586176110	-	TraesCS5A02G391100	--	K13348 protein Mpv17 | (RefSeq) protein SYM1-like (A)	ko04146: Peroxisome	hypothetical protein CFC21_067698 [Triticum aestivum]	--	A0A446TF39_TRITD SubName: Full=Uncharacterized protein {ECO:0000313|EMBL:VAI22022.1};	Peroxisomal membrane protein MPV17 and related proteins	GO:0016021,integral component of membrane; GO:0005575,cellular_component; GO:0016020,membrane; GO:0031224,intrinsic component of membrane; GO:0110165,cellular anatomical entity	--
TraesCS2B02G081600	0.0905	0	0.0382	0.0928	0	0.1312	8.846	7.5548	7.2092	10.6119	10.1634	9.7979	7.52977	9.81875e-19	2.33691e-17	7.89733	8.1837e-21	1.46785e-19	6.62196	1.72561e-22	6.86861e-21	6.98116	1.05382e-25	4.12963e-24	up	2B	45617477	45620513	+	TraesCS2B02G081600	--	K02907 large subunit ribosomal protein L30 | (RefSeq) uncharacterized protein LOC123043415 (A)	ko03010: Ribosome	uncharacterized protein LOC119353033 [Triticum dicoccoides]	--	W5BHX0_WHEAT RecName: Full=Ribosomal_L30 domain-containing protein {ECO:0000259|Pfam:PF00327};	--	GO:0015934,large ribosomal subunit; GO:0005739,mitochondrion; GO:0003735,structural constituent of ribosome; GO:0006412,translation; GO:0003674,molecular_function; GO:0005198,structural molecule activity; GO:0006518,peptide metabolic process; GO:0006807,nitrogen compound metabolic process; GO:0008150,biological_process; GO:0008152,metabolic process; GO:0009058,biosynthetic process; GO:0009059,mac…	PF00327.23:Ribosomal protein L30p/L7e
novel.19495	0	0	0	0.0305	0	0.0575	4.3561	4.3699	4.0232	2.8444	2.8717	2.7006	9.68497	4.85174e-16	9.23507e-15	9.07968	3.16603e-14	3.34811e-13	7.07426	2.4248e-16	5.98549e-15	6.46321	1.05884e-13	1.72658e-12	up	7B	321325911	321327341	.	--	--	--	--	--	--	A0A453EVH4_AEGTS RecName: Full=MULE domain-containing protein {ECO:0000259|Pfam:PF10551};	--	GO:0003677,DNA binding; GO:0004803,transposase activity; GO:0006313,transposition, DNA-mediated; GO:0003674,molecular_function; GO:0003676,nucleic acid binding; GO:0005488,binding; GO:0097159,organic cyclic compound binding; GO:1901363,heterocyclic compound binding; GO:0003824,catalytic activity; GO:0140097,catalytic activity, acting on DNA; GO:0006139,nucleobase-containing compound metabolic pro…	--
TraesCS1D02G051400	0	0	0	0.1324	0.0568	0.034	1.8648	1.6783	2.1226	1.825	1.524	1.5598	9.85609	1.4278e-16	2.85425e-15	9.64307	5.68481e-16	7.01775e-15	4.65727	1.27229e-30	7.61108e-29	4.43802	1.53166e-28	6.75783e-27	up	1D	31691292	31717004	-	TraesCS1D02G051400	--	K13475 R protein MLA10 | (RefSeq) disease resistance protein RGA5-like isoform X1 (A)	ko04626: Plant-pathogen interaction	disease resistance protein Pik-2-like [Triticum aestivum]	PIK2_ORYSJ RecName: Full=Disease resistance protein Pik-2 {ECO:0000305}; AltName: Full=Pik-2 blast resistance protein {ECO:0000312|EMBL:ADZ48538.1};	A0A3B5ZQA8_WHEAT SubName: Full=Uncharacterized protein {ECO:0000313|EnsemblPlants:TraesCS1D02G051400.1};	Apoptotic ATPase	GO:0043531,ADP binding; GO:0005524,ATP binding; GO:0042742,defense response to bacterium; GO:0002758,innate immune response-activating signal transduction; GO:0009626,plant-type hypersensitive response; GO:0000166,nucleotide binding; GO:0003674,molecular_function; GO:0005488,binding; GO:0017076,purine nucleotide binding; GO:0030554,adenyl nucleotide binding; GO:0032553,ribonucleotide binding; GO:…	PF00931.25:NB-ARC domain
novel.14906	1.0594	0.6558	1.0803	1.7982	1.0609	1.3059	7.5628	8.4116	7.6107	10.9612	11.0217	10.9612	3.07042	7.4204e-44	5.08636e-42	3.54447	1.35185e-72	1.2329e-70	2.48661	1.33272e-28	7.29405e-27	2.95403	2.25387e-51	2.03872e-49	up	5D	385781708	385782873	-	--	--	--	--	cyclin-dependent protein kinase inhibitor SMR6-like [Triticum aestivum]	--	A0A453L6Q9_AEGTS SubName: Full=Uncharacterized protein {ECO:0000313|EnsemblPlants:AET5Gv20648600.2};	--	--	--
TraesCS5A02G119800	0.4259	0.4956	0.3999	1.6017	1.8612	1.6004	24.516	23.185	23.8964	21.3315	20.6855	20.4731	5.76851	6.27335e-177	3.45544e-174	5.56636	1.49151e-168	5.14304e-166	3.82307	1.29101e-174	9.96274e-172	3.61447	4.85766e-163	2.46207e-160	up	5A	253592930	253602446	+	TraesCS5A02G119800	--	K15422 3'(2'), 5'-bisphosphate nucleotidase / inositol polyphosphate 1-phosphatase [EC:3.1.3.7 3.1.3.57] | (RefSeq) 3'(2'),5'-bisphosphate nucleotidase-like isoform X1 (A)	ko00562: Inositol phosphate metabolism; ko00920: Sulfur metabolism; ko01100: Metabolic pathways; ko04070: Phosphatidylinositol signaling system	3'(2'),5'-bisphosphate nucleotidase-like isoform X2 [Triticum aestivum]	DPNP_ORYSA RecName: Full=3'(2'),5'-bisphosphate nucleotidase; EC=3.1.3.7; AltName: Full=3'(2'),5-bisphosphonucleoside 3'(2')-phosphohydrolase; AltName: Full=DPNPase;	A0A453K6W6_AEGTS RecName: Full=3'(2'),5'-bisphosphate nucleotidase {ECO:0000256|ARBA:ARBA00012633}; EC=3.1.3.7 {ECO:0000256|ARBA:ARBA00012633};	Salt-sensitive 3'-phosphoadenosine-5'-phosphatase HAL2/SAL1	GO:0008441,3'(2'),5'-bisphosphate nucleotidase activity; GO:0046872,metal ion binding; GO:0046855,inositol phosphate dephosphorylation; GO:0046854,phosphatidylinositol phosphorylation; GO:0006790,sulfur compound metabolic process; GO:0003674,molecular_function; GO:0003824,catalytic activity; GO:0008252,nucleotidase activity; GO:0016787,hydrolase activity; GO:0016788,hydrolase activity, acting on …	PF00459.28:Inositol monophosphatase family
TraesCSU02G201900	0	0	0	0.0706	0	0	1.7193	1.6483	0.8294	1.9727	1.4082	1.7392	6.87339	1.04239e-07	8.11635e-07	7.15171	9.74712e-09	5.86816e-08	5.73421	1.44526e-05	9.79626e-05	6.00688	2.32632e-06	1.72639e-05	up	Un	300049238	300050036	+	TraesCSU02G201900	--	--	--	hypothetical protein CFC21_106009 [Triticum aestivum]	40C1_ORYSJ RecName: Full=Ricin B-like lectin R40C1 {ECO:0000305}; AltName: Full=Osr40c1 {ECO:0000303|PubMed:9265787};	A0A3B6UB69_WHEAT SubName: Full=Uncharacterized protein {ECO:0000313|EnsemblPlants:TraesCSU02G100100.2};	--	GO:0030246,carbohydrate binding; GO:0003674,molecular_function; GO:0005488,binding	PF14200.9:Ricin-type beta-trefoil lectin domain-like
TraesCS2B02G620700	0	0	0	0	0	0.0377	8.3962	9.2613	8.5036	4.0293	3.858	3.2892	10.3311	3.46589e-18	7.91026e-17	9.09754	2.91493e-14	3.09217e-13	9.19183	1.22722e-14	2.57001e-13	7.95204	4.01359e-11	4.95063e-10	up	2B	795048576	795056992	+	TraesCS2B02G620700	Tubulin-folding cofactor B [Source:Projected from Arabidopsis thaliana (AT3G10220) UniProtKB/Swiss-Prot%3BAcc:Q67Z52]	K17262 tubulin-specific chaperone B | (RefSeq) tubulin-folding cofactor B-like (A)	--	tubulin-folding cofactor B-like [Triticum aestivum]	TBCB_ARATH RecName: Full=Tubulin-folding cofactor B; Short=AtTFCB; AltName: Full=Protein EMBRYO DEFECTIVE 2804;	A0A3B6CJL0_WHEAT RecName: Full=CAP-Gly domain-containing protein {ECO:0000259|PROSITE:PS50245};	Alpha-tubulin folding cofactor B	GO:0005737,cytoplasm; GO:0005829,cytosol; GO:0005634,nucleus; GO:0009524,phragmoplast; GO:0051301,cell division; GO:0009793,embryo development ending in seed dormancy; GO:0008150,biological_process; GO:0009987,cellular process; GO:0000003,reproduction; GO:0003006,developmental process involved in reproduction; GO:0007275,multicellular organism development; GO:0009790,embryo development; GO:000979…	PF14560.9:Ubiquitin-like domain
TraesCS2B02G175100	0.8002	0.3628	0.1844	0.4476	0.132	0.984	2.5318	2.3047	1.7223	4.1711	4.594	4.3846	2.31154	4.52591e-09	4.06656e-08	3.30099	5.6262e-12	4.77892e-11	2.02771	5.3035e-06	3.82407e-05	3.03438	1.8819e-06	1.41247e-05	up	2B	150338079	150339249	-	TraesCS2B02G175100	--	--	--	hypothetical protein ZWY2020_009293 [Hordeum vulgare]	--	A0A453AYV6_AEGTS SubName: Full=Uncharacterized protein {ECO:0000313|EnsemblPlants:AET2Gv20308400.1};	--	--	--
novel.20593	0	0	0	0.2033	0	0.3112	5.0856	5.1503	5.0343	5.2566	5.2883	5.1547	10.2098	8.79792e-18	1.94117e-16	10.2435	5.84623e-18	8.45499e-17	4.85728	2.06711e-09	2.33129e-08	4.88416	1.60884e-09	1.65271e-08	up	7D	175768896	175770614	-	--	--	--	--	Peptide transporter PTR2 [Triticum urartu]	--	M7YUN7_TRIUA SubName: Full=Peptide transporter PTR2 {ECO:0000313|EMBL:EMS54408.1, ECO:0000313|EnsemblPlants:TRIUR3_19423-P1};	--	GO:0016021,integral component of membrane; GO:0022857,transmembrane transporter activity; GO:0003674,molecular_function; GO:0005215,transporter activity; GO:0005575,cellular_component; GO:0016020,membrane; GO:0031224,intrinsic component of membrane; GO:0110165,cellular anatomical entity	--
TraesCS3B02G225800	0.1783	0.127	0.3229	0.9144	1.1405	1.1322	14.3899	13.1098	12.1721	12.6264	11.559	11.1275	5.94153	9.88021e-88	1.84145e-85	5.76719	9.39122e-85	1.05185e-82	3.63479	1.27025e-89	3.21393e-87	3.45439	7.96246e-86	1.44474e-83	up	3B	312148349	312189729	+	TraesCS3B02G225800	Non-specific serine/threonine protein kinase [Source:UniProtKB/TrEMBL%3BAcc:A0A341SET0]	K07198 5'-AMP-activated protein kinase, catalytic alpha subunit [EC:2.7.11.11] | (RefSeq) CBL-interacting protein kinase 5 (A)	--	CBL-interacting protein kinase 8 isoform X1 [Triticum dicoccoides]	CIPK8_ORYSJ RecName: Full=CBL-interacting protein kinase 8; EC=2.7.11.1; AltName: Full=OsCIPK08;	A0A446Q395_TRITD RecName: Full=Non-specific serine/threonine protein kinase {ECO:0000256|ARBA:ARBA00012513}; EC=2.7.11.1 {ECO:0000256|ARBA:ARBA00012513};	Serine/threonine protein kinase	GO:0005524,ATP binding; GO:0106310,protein serine kinase activity; GO:0004674,protein serine/threonine kinase activity; GO:0035556,intracellular signal transduction; GO:0006468,protein phosphorylation; GO:0010167,response to nitrate; GO:0048364,root development; GO:0000166,nucleotide binding; GO:0003674,molecular_function; GO:0005488,binding; GO:0017076,purine nucleotide binding; GO:0030554,adeny…	PF00069.28:Protein kinase domain
novel.11511	0	0	0	0.0609	0.2157	0.0957	2.3855	2.5094	3.0004	2.4726	2.362	1.9891	9.58144	1.11612e-15	2.05168e-14	9.36509	4.3654e-15	4.984e-14	4.4548	3.97871e-26	1.92349e-24	4.23243	3.83596e-24	1.37816e-22	up	4B	636739438	636747950	-	--	--	--	--	uncharacterized protein LOC123093739 isoform X2 [Triticum aestivum]	--	F2CWA5_HORVV SubName: Full=Predicted protein {ECO:0000313|EMBL:BAJ87126.1};	--	--	--
novel.11512	0	0	0	0	0	0.1335	2.4655	2.0281	2.4975	2.2588	2.3694	2.3277	8.18721	2.02453e-11	2.39172e-10	8.17515	1.48768e-11	1.21102e-10	5.58454	1.07223e-09	1.25393e-08	5.56374	6.55461e-10	7.0166e-09	up	4B	636778845	636779769	.	--	--	--	--	hypothetical protein CFC21_102910 [Triticum aestivum]	--	A0A3B6SKU4_WHEAT SubName: Full=Uncharacterized protein {ECO:0000313|EnsemblPlants:TraesCS7B02G187800.1.cds1};	--	GO:0016021,integral component of membrane; GO:0005575,cellular_component; GO:0016020,membrane; GO:0031224,intrinsic component of membrane; GO:0110165,cellular anatomical entity	--
TraesCS3D02G005400	1.8366	0.634	1.313	0.8693	1.7095	0.8531	5.8306	5.3217	6.0508	5.3776	4.915	5.6078	2.18465	1.62612e-19	4.12828e-18	2.06588	4.05338e-08	2.29997e-07	2.34451	3.14798e-19	9.86016e-18	2.2196	1.18647e-18	3.0205e-17	up	3D	2141059	2143491	+	TraesCS3D02G005400	--	K13430 serine/threonine-protein kinase PBS1 [EC:2.7.11.1] | (RefSeq) probable serine/threonine-protein kinase PBL7 (A)	ko04626: Plant-pathogen interaction	hypothetical protein CFC21_045189, partial [Triticum aestivum]	PERK8_ARATH RecName: Full=Proline-rich receptor-like protein kinase PERK8; EC=2.7.11.1; AltName: Full=Proline-rich extensin-like receptor kinase 8; Short=AtPERK8;	A0A3B6GN40_WHEAT RecName: Full=Protein kinase domain-containing protein {ECO:0000259|PROSITE:PS50011};	Serine/threonine protein kinase	GO:0016021,integral component of membrane; GO:0005886,plasma membrane; GO:0005524,ATP binding; GO:0019901,protein kinase binding; GO:0106310,protein serine kinase activity; GO:0004674,protein serine/threonine kinase activity; GO:0006468,protein phosphorylation; GO:0000166,nucleotide binding; GO:0003674,molecular_function; GO:0005488,binding; GO:0017076,purine nucleotide binding; GO:0030554,adenyl…	PF07714.20:Protein tyrosine and serine/threonine kinase
TraesCS5B02G158900	0.0765	0.0763	0.1293	0.0392	0	0.1109	2.049	2.484	2.471	1.731	1.8797	2.0585	4.6096	3.29981e-15	5.79142e-14	4.29721	1.51315e-13	1.49966e-12	5.43936	9.53359e-12	1.44646e-10	5.121	1.46415e-10	1.6869e-09	up	5B	293191166	293192419	-	TraesCS5B02G158900	--	K13851 repetitive interspersed family protein | (RefSeq) uncharacterized protein LOC123156635 (A)	--	hypothetical protein CFC21_071124 [Triticum aestivum]	--	A0A446U504_TRITD RecName: Full=Retrotrans_gag domain-containing protein {ECO:0000259|Pfam:PF03732};	FOG: Transposon-encoded proteins with TYA, reverse transcriptase, integrase domains in various combinations	--	PF03732.20:Retrotransposon gag protein
TraesCS2A02G525000	0.1056	0.1316	0.0223	0.0541	0.1597	0.2295	0.6358	0.4486	0.7498	0.4371	0.6327	0.7525	2.86352	9.27444e-06	5.79979e-05	2.85313	3.43896e-06	1.588e-05	2.03677	0.00112608	0.00528866	2.01633	0.000688811	0.0035241	up	2A	745427907	745430275	+	TraesCS2A02G525000	--	K19747 BAHD acyltransferase [EC:2.3.1.-] | (RefSeq) BAHD acyltransferase DCR-like (A)	--	phenolic glucoside malonyltransferase 2-like [Triticum aestivum]	PMAT2_ARATH RecName: Full=Phenolic glucoside malonyltransferase 2; EC=2.3.1.- {ECO:0000269|PubMed:20626660};	A0A446LKR3_TRITD SubName: Full=Uncharacterized protein {ECO:0000313|EMBL:VAH38167.1};	--	GO:0050736,O-malonyltransferase activity; GO:0009636,response to toxic substance; GO:0003674,molecular_function; GO:0003824,catalytic activity; GO:0008374,O-acyltransferase activity; GO:0016420,malonyltransferase activity; GO:0016740,transferase activity; GO:0016746,transferase activity, transferring acyl groups; GO:0016747,transferase activity, transferring acyl groups other than amino-acyl grou…	PF02458.18:Transferase family
novel.3951	0	0	0	0.3371	0	0	10.7341	10.5645	9.0542	6.407	5.2655	6.0491	9.79343	2.22035e-16	4.36645e-15	9.00966	5.37693e-14	5.55879e-13	6.44438	3.69537e-21	1.33648e-19	5.65538	4.89726e-16	9.97805e-15	up	2A	763308858	763309631	-	--	--	--	--	uncharacterized protein LOC123050877 [Triticum aestivum]	--	A0A1D5ULV5_WHEAT SubName: Full=Genome assembly, chromosome: II {ECO:0000313|EMBL:SPT20963.1};	--	--	--
TraesCS6A02G043300	0	0	0	0	0	0.0498	2.15	2.22	2.1962	2.0192	2.2676	2.1208	9.9358	7.24465e-17	1.4858e-15	9.8946	8.5079e-17	1.12616e-15	6.91158	3.52001e-20	1.1875e-18	6.86328	4.1146e-20	1.15699e-18	up	6A	22690872	22694177	+	TraesCS6A02G043300	--	K20718 LRR receptor-like serine/threonine-protein kinase ERECTA [EC:2.7.11.1] | (RefSeq) LRR receptor-like serine/threonine-protein kinase ER1 isoform X1 (A)	ko04016: MAPK signaling pathway - plant	hypothetical protein CFC21_081792 [Triticum aestivum]	EIX2_SOLLC RecName: Full=Receptor-like protein EIX2 {ECO:0000305}; AltName: Full=EIX receptor 2 {ECO:0000312|EMBL:AAR28378.1}; Flags: Precursor;	A0A3B6NI67_WHEAT RecName: Full=LRRNT_2 domain-containing protein {ECO:0000259|Pfam:PF08263};	FOG: Leucine rich repeat	GO:0016021,integral component of membrane; GO:0005886,plasma membrane; GO:0050832,defense response to fungus; GO:0006950,response to stress; GO:0006952,defense response; GO:0008150,biological_process; GO:0009605,response to external stimulus; GO:0009607,response to biotic stimulus; GO:0009620,response to fungus; GO:0043207,response to external biotic stimulus; GO:0044419,biological process involv…	PF13855.9:Leucine rich repeat
novel.3950	0	0	0	0	0.0897	0.0477	1.5213	2.1	1.8718	1.2434	0.9679	1.1528	8.7406	4.87343e-13	6.90666e-12	8.0239	4.1854e-11	3.25839e-10	5.38308	5.45703e-14	1.06714e-12	4.65925	2.28205e-10	2.57646e-09	up	2A	763276338	763278061	+	--	--	--	--	RNA demethylase ALKBH9B-like [Triticum aestivum]	--	--	--	--	--
novel.21675	2.74	3.1468	2.1046	4.1723	4.8225	5.6155	124.475	115.161	114.155	37.9261	40.4412	35.6217	5.48564	1.01837e-256	1.14226e-253	3.84493	1.07341e-107	1.71127e-105	4.588	3.68585e-236	4.64387e-233	2.94255	8.20955e-75	1.25555e-72	up	Un	259280210	259280825	-	--	--	--	--	--	--	--	--	--	--
TraesCS2D02G320200	0.0947	0.1416	0	0.5339	0.2291	0.4115	4.9412	5.01	3.3003	5.4874	4.6767	4.8154	5.89098	1.82999e-17	3.94596e-16	6.06269	2.45299e-19	3.95688e-18	3.46717	2.13586e-17	5.80878e-16	3.62811	2.74597e-22	8.85409e-21	up	2D	411416487	411417559	-	TraesCS2D02G320200	--	K03231 elongation factor 1-alpha | (RefSeq) elongation factor 1-alpha-like (A)	ko03013: Nucleocytoplasmic transport	hypothetical protein CFC21_061268 [Triticum aestivum]	EF1A_ORYSJ RecName: Full=Elongation factor 1-alpha; Short=EF-1-alpha;	A0A3B6DFQ3_WHEAT RecName: Full=GTP_EFTU_D3 domain-containing protein {ECO:0000259|Pfam:PF03143};	Translation elongation factor EF-1 alpha/Tu	GO:0005737,cytoplasm; GO:0005525,GTP binding; GO:0003924,GTPase activity; GO:0003746,translation elongation factor activity; GO:0006412,translation; GO:0006414,translational elongation; GO:0000166,nucleotide binding; GO:0001882,nucleoside binding; GO:0001883,purine nucleoside binding; GO:0003674,molecular_function; GO:0005488,binding; GO:0017076,purine nucleotide binding; GO:0019001,guanyl nucleo…	PF03143.20:Elongation factor Tu C-terminal domain
novel.6190	1.1064	0.662	1.075	0.2836	0	0.2138	3.949	5.3857	4.1432	5.3566	4.9488	4.3736	2.24287	4.694e-13	6.66768e-12	2.35689	4.39125e-17	5.93017e-16	4.68494	1.87496e-16	4.67121e-15	4.79148	1.98764e-18	4.9552e-17	up	2D	599814609	599815931	+	--	--	--	--	glycine-rich cell wall structural protein 1.8-like [Lolium perenne]	--	A0A453D6P2_AEGTS SubName: Full=Uncharacterized protein {ECO:0000313|EnsemblPlants:AET2Gv21109400.2};	--	--	--
TraesCS2A02G263800	0	0.1953	0.0414	0.0502	0	0.1419	2.3155	1.9672	1.8967	1.9338	2.5764	1.7134	4.74156	1.02561e-10	1.12083e-09	4.74912	4.32567e-11	3.36205e-10	4.90537	3.20505e-09	3.5346e-08	4.90369	1.88074e-09	1.91534e-08	up	2A	418821530	418822492	+	TraesCS2A02G263800	--	--	--	uncharacterized protein LOC123185354 [Triticum aestivum]	--	A0A453BPL9_AEGTS SubName: Full=Uncharacterized protein {ECO:0000313|EnsemblPlants:AET2Gv20586000.1};	--	--	--
TraesCS3A02G512600	0	0	0	0.6188	0.3273	0.5026	11.141	10.0811	9.9243	10.9629	10.4148	9.8307	11.4895	2.68369e-22	8.12763e-21	11.4865	2.5047e-22	4.97037e-21	4.39938	6.98764e-91	1.80498e-88	4.38924	2.33111e-96	4.94679e-94	up	3A	732237747	732241513	-	TraesCS3A02G512600	--	K12837 splicing factor U2AF 65 kDa subunit | (RefSeq) uncharacterized protein LOC123172514 (A)	ko03040: Spliceosome	uncharacterized protein LOC123063580 [Triticum aestivum]	--	A0A3B6EUY1_WHEAT SubName: Full=Uncharacterized protein {ECO:0000313|EnsemblPlants:TraesCS3A02G512600.1};	--	--	--
TraesCS1B02G173000	1.8593	1.6858	2.285	0.3467	1.8407	1.4698	9.804	8.3587	9.7495	8.7221	11.168	8.106	2.251	6.08001e-10	6.05166e-09	2.25222	8.85965e-11	6.63803e-10	2.9484	5.6458e-10	6.82568e-09	2.94276	1.38039e-10	1.59609e-09	up	1B	308582473	308583031	+	TraesCS1B02G173000	--	--	--	unnamed protein product [Triticum turgidum subsp. durum]	--	A0A446JTG6_TRITD SubName: Full=Uncharacterized protein {ECO:0000313|EMBL:VAH16385.1};	--	--	--
TraesCS2B02G346000	8.4213	6.4107	8.9027	8.0104	7.0887	9.3155	105.025	106.156	104.861	93.3542	92.2957	95.7576	3.73046	0	0	3.55633	0	0	3.67999	0	0	3.49947	0	0	up	2B	492715833	492719295	-	TraesCS2B02G346000	--	K00130 betaine-aldehyde dehydrogenase [EC:1.2.1.8] | (RefSeq) betaine aldehyde dehydrogenase-like (A)	ko00260: Glycine, serine and threonine metabolism; ko01100: Metabolic pathways	hypothetical protein CFC21_024063 [Triticum aestivum]	BADH_HORVU RecName: Full=Betaine aldehyde dehydrogenase; Short=BADH; EC=1.2.1.8;	A0A446MFB5_TRITD RecName: Full=Aldedh domain-containing protein {ECO:0000259|Pfam:PF00171};	Aldehyde dehydrogenase	GO:0005777,peroxisome; GO:0008802,betaine-aldehyde dehydrogenase activity; GO:0071454,cellular response to anoxia; GO:0019285,glycine betaine biosynthetic process from choline; GO:0003674,molecular_function; GO:0003824,catalytic activity; GO:0004029,aldehyde dehydrogenase (NAD+) activity; GO:0004030,aldehyde dehydrogenase [NAD(P)+] activity; GO:0016491,oxidoreductase activity; GO:0016620,oxidored…	PF00171.25:Aldehyde dehydrogenase family
TraesCS5B02G279200	0	0	0	0.0554	0	0.2608	1.9751	2.2108	2.5562	2.1323	1.9887	2.3091	7.9071	1.30018e-10	1.40202e-09	7.8314	1.39248e-10	1.02308e-09	4.3135	2.41392e-09	2.70024e-08	4.22921	1.95793e-09	1.98966e-08	up	5B	464888385	464895013	-	TraesCS5B02G279200	--	K19045 E3 ubiquitin-protein ligase BIG BROTHER and related proteins [EC:2.3.2.27] | (RefSeq) E3 ubiquitin ligase BIG BROTHER-related-like (A)	--	hypothetical protein CFC21_072361 [Triticum aestivum]	BBR_ARATH RecName: Full=E3 ubiquitin ligase BIG BROTHER-related; Short=AtBBR; EC=2.3.2.27 {ECO:0000250|UniProtKB:Q8L649}; AltName: Full=RING-type E3 ubiquitin transferase BIG BROTHER-related {ECO:0000305};	A0A3B6LPJ1_WHEAT RecName: Full=RING-type domain-containing protein {ECO:0000259|Pfam:PF17123};	FOG: Predicted E3 ubiquitin ligase	GO:0046872,metal ion binding; GO:0004842,ubiquitin-protein transferase activity; GO:0051865,protein autoubiquitination; GO:0016567,protein ubiquitination; GO:0003674,molecular_function; GO:0005488,binding; GO:0043167,ion binding; GO:0043169,cation binding; GO:0003824,catalytic activity; GO:0016740,transferase activity; GO:0019787,ubiquitin-like protein transferase activity; GO:0140096,catalytic a…	PF17123.8:RING-like zinc finger
TraesCS2B02G083800	2.3889	0.8884	1.7447	2.2007	1.9597	2.1907	12.8263	12.3265	12.932	12.4844	12.8079	10.6533	2.92379	3.66778e-17	7.68315e-16	2.83442	3.16602e-15	3.66097e-14	2.57413	4.04355e-45	3.94364e-43	2.47876	1.1462e-42	8.22156e-41	up	2B	46876921	46882410	-	TraesCS2B02G083800	Lactoylglutathione lyase [Source:UniProtKB/TrEMBL%3BAcc:W5BQF4]	K01759 lactoylglutathione lyase [EC:4.4.1.5] | (RefSeq) lactoylglutathione lyase-like (A)	ko00620: Pyruvate metabolism; ko01100: Metabolic pathways	lactoylglutathione lyase-like [Triticum aestivum]	LGUL_CICAR RecName: Full=Lactoylglutathione lyase; EC=4.4.1.5; AltName: Full=Aldoketomutase; AltName: Full=Glyoxalase I; Short=Glx I; AltName: Full=Ketone-aldehyde mutase; AltName: Full=Methylglyoxalase; AltName: Full=S-D-lactoylglutathione methylglyoxal lyase;	A0A446LUW6_TRITD RecName: Full=Lactoylglutathione lyase {ECO:0000256|ARBA:ARBA00012081, ECO:0000256|RuleBase:RU361179}; EC=4.4.1.5 {ECO:0000256|ARBA:ARBA00012081, ECO:0000256|RuleBase:RU361179}; AltName: Full=Glyoxalase I {ECO:0000256|RuleBase:RU361179};	Glyoxalase	GO:0004462,lactoylglutathione lyase activity; GO:0046872,metal ion binding; GO:0003674,molecular_function; GO:0003824,catalytic activity; GO:0016829,lyase activity; GO:0016846,carbon-sulfur lyase activity; GO:0005488,binding; GO:0043167,ion binding; GO:0043169,cation binding	PF00903.28:Glyoxalase/Bleomycin resistance protein/Dioxygenase superfamily
novel.20211	0	0	0	0	0	0	2.0418	2.312	1.4016	1.6539	1.3636	1.9106	7.97484	9.60609e-11	1.05353e-09	7.74172	2.62917e-10	1.87099e-09	7.79717	4.32095e-10	5.32558e-09	7.5587	1.22557e-09	1.27414e-08	up	7B	728085249	728088989	+	--	--	K15559 regulator of Ty1 transposition protein 103 | (RefSeq) disease resistance protein RPP13-like (A)	--	uncharacterized protein LOC123161794 isoform X4 [Triticum aestivum]	--	A0A453GDG8_AEGTS RecName: Full=NB-ARC domain-containing protein {ECO:0000259|Pfam:PF00931};	--	GO:0043531,ADP binding; GO:0006952,defense response; GO:0000166,nucleotide binding; GO:0003674,molecular_function; GO:0005488,binding; GO:0017076,purine nucleotide binding; GO:0030554,adenyl nucleotide binding; GO:0032553,ribonucleotide binding; GO:0032555,purine ribonucleotide binding; GO:0032559,adenyl ribonucleotide binding; GO:0036094,small molecule binding; GO:0043167,ion binding; GO:0043168…	PF00931.25:NB-ARC domain
novel.18260	0	0	0	0.3905	0	0.1577	2.2815	2.0597	2.8099	2.4952	3.4034	2.6088	7.97977	8.30842e-11	9.17735e-10	8.2268	1.17466e-11	9.68541e-11	3.64564	2.8434e-09	3.15833e-08	3.88187	1.28132e-11	1.67229e-10	up	7A	200008647	200011228	+	--	--	--	--	uncharacterized protein LOC125518328 isoform X2 [Triticum urartu]	--	M7YXF6_TRIUA SubName: Full=Uncharacterized protein {ECO:0000313|EMBL:EMS52327.1, ECO:0000313|EnsemblPlants:TRIUR3_05877-P1};	--	--	--
novel.1503	0	0.0195	0	0.0201	0.0711	0.1324	2.0437	1.6335	1.5672	2.0451	2.2548	2.1058	8.04501	2.33744e-11	2.74665e-10	8.32895	3.01135e-12	2.63179e-11	4.52403	4.17068e-18	1.1987e-16	4.79945	2.09415e-22	6.81325e-21	up	1B	332162614	332165492	+	--	--	--	--	uncharacterized protein LOC123180277 [Triticum aestivum]	--	M7ZP94_TRIUA SubName: Full=Extended synaptotagmin-1 {ECO:0000313|EMBL:EMS65028.1, ECO:0000313|EnsemblPlants:TRIUR3_11024-P1};	--	GO:0012505,endomembrane system; GO:0016020,membrane; GO:0033011,perinuclear theca; GO:0008289,lipid binding; GO:0006869,lipid transport; GO:0003674,molecular_function; GO:0005488,binding; GO:0006810,transport; GO:0006811,ion transport; GO:0006820,anion transport; GO:0008150,biological_process; GO:0010876,lipid localization; GO:0033036,macromolecule localization; GO:0051179,localization; GO:005123…	--
TraesCS7B02G242500	1.3481	1.9083	1.5615	1.8507	1.7891	1.8696	7.5863	9.0051	8.4421	8.6157	7.9332	8.5532	2.38184	1.29549e-55	1.2468e-53	2.37817	4.8644e-66	3.85746e-64	2.17777	1.06489e-42	9.78309e-41	2.16778	5.94004e-49	5.004e-47	up	7B	450578933	450598487	-	TraesCS7B02G242500	--	K01376 Ufm1-specific protease 2 [EC:3.4.22.-] | (RefSeq) probable Ufm1-specific protease (A)	--	hypothetical protein CFC21_103546 [Triticum aestivum]	UFSP_ORYSJ RecName: Full=Probable Ufm1-specific protease; Short=UfSP; EC=3.4.22.-;	A0A3B6SLT1_WHEAT SubName: Full=Uncharacterized protein {ECO:0000313|EnsemblPlants:TraesCS7B02G242500.1};	Uncharacterized conserved protein	GO:0008234,cysteine-type peptidase activity; GO:0006508,proteolysis; GO:0003674,molecular_function; GO:0003824,catalytic activity; GO:0008233,peptidase activity; GO:0016787,hydrolase activity; GO:0140096,catalytic activity, acting on a protein; GO:0006807,nitrogen compound metabolic process; GO:0008150,biological_process; GO:0008152,metabolic process; GO:0019538,protein metabolic process; GO:0043…	PF07910.16:Peptidase family C78
TraesCS6B02G167500	1.3522	1.1647	1.0386	0.5673	0.3719	1.2471	4.7169	6.0791	4.6036	5.8735	5.2111	6.0148	2.12517	5.6223e-13	7.92065e-12	2.26768	1.28912e-17	1.81518e-16	2.77749	8.59382e-13	1.48905e-11	2.90983	2.37132e-16	4.97701e-15	up	6B	176163077	176163868	-	TraesCS6B02G167500	--	K00799 glutathione S-transferase [EC:2.5.1.18] | (RefSeq) probable glutathione S-transferase GSTU6 (A)	ko00480: Glutathione metabolism; ko01100: Metabolic pathways	probable glutathione S-transferase GSTU6 [Triticum dicoccoides]	GSTU6_ORYSJ RecName: Full=Probable glutathione S-transferase GSTU6; EC=2.5.1.18; AltName: Full=28 kDa cold-induced protein;	A0A3B6PJ87_WHEAT RecName: Full=Glutathione transferase {ECO:0000256|ARBA:ARBA00012452}; EC=2.5.1.18 {ECO:0000256|ARBA:ARBA00012452};	Glutathione S-transferase	GO:0005737,cytoplasm; GO:0004364,glutathione transferase activity; GO:0006749,glutathione metabolic process; GO:0042221,response to chemical; GO:0003674,molecular_function; GO:0003824,catalytic activity; GO:0016740,transferase activity; GO:0016765,transferase activity, transferring alkyl or aryl (other than methyl) groups; GO:0006518,peptide metabolic process; GO:0006575,cellular modified amino a…	PF02798.23:Glutathione S-transferase, N-terminal domain
novel.1504	0	0	0	0.1271	0	0	1.9912	1.456	1.6435	1.5321	1.5657	1.3336	8.62229	1.10272e-12	1.49742e-11	8.41823	3.04833e-12	2.66184e-11	5.27575	4.26355e-13	7.6272e-12	5.06437	2.10766e-12	2.98105e-11	up	1B	333207108	333208825	.	--	--	K11434 type I protein arginine methyltransferase [EC:2.1.1.319] | (RefSeq) probable protein arginine N-methyltransferase 1 (A)	--	hypothetical protein CFC21_020244 [Triticum aestivum]	--	M7YS92_TRIUA SubName: Full=Uncharacterized protein {ECO:0000313|EMBL:EMS49941.1, ECO:0000313|EnsemblPlants:TRIUR3_23609-P1};	--	--	--
TraesCS2A02G585400	0	0	0	0	0	0.0882	0.6926	1.0936	1.6507	1.2797	1.308	0.9468	7.1775	1.8676e-08	1.56989e-07	7.21166	6.87838e-09	4.20457e-08	5.16359	9.61672e-06	6.68278e-05	5.18737	4.23046e-06	3.04948e-05	up	2A	776173731	776175505	+	TraesCS2A02G585400	--	--	--	uncharacterized protein LOC119279284 [Triticum dicoccoides]	--	A0A3B6B9K7_WHEAT SubName: Full=Uncharacterized protein {ECO:0000313|EnsemblPlants:TraesCS2A02G585400.1};	--	--	PF18052.4:Rx N-terminal domain
TraesCS2B02G016500	0	0	0	0.2817	0.36	0.3759	4.718	5.1464	5.0443	3.3974	2.9442	3.3671	10.2901	4.75584e-18	1.07156e-16	9.66369	4.80467e-16	5.97571e-15	3.86895	1.45181e-42	1.32391e-40	3.23647	5.79894e-28	2.49921e-26	up	2B	7771483	7773424	-	TraesCS2B02G016500	--	K05280 flavonoid 3'-monooxygenase [EC:1.14.14.82] | (RefSeq) flavonoid 3'-monooxygenase CYP75B4-like (A)	ko00941: Flavonoid biosynthesis; ko00944: Flavone and flavonol biosynthesis; ko01100: Metabolic pathways; ko01110: Biosynthesis of secondary metabolites	oryzalexin E synthase-like [Triticum aestivum]	C76M6_ORYSJ RecName: Full=Oryzalexin E synthase {ECO:0000305}; EC=1.14.14.122 {ECO:0000269|PubMed:22215681, ECO:0000269|PubMed:23795884}; AltName: Full=Cytochrome P450 76M6 {ECO:0000303|PubMed:22215681};	A0A446LQA3_TRITD SubName: Full=Uncharacterized protein {ECO:0000313|EMBL:VAH39762.1};	Cytochrome P450 CYP2 subfamily	GO:0016021,integral component of membrane; GO:0016020,membrane; GO:0102597,3alpha-hydroxy-ent-sandaracopimardiene 9-beta-monooxygenase activity; GO:0020037,heme binding; GO:0005506,iron ion binding; GO:0004497,monooxygenase activity; GO:0016709,oxidoreductase activity, acting on paired donors, with incorporation or reduction of molecular oxygen, NAD(P)H as one donor, and incorporation of one atom…	PF00067.25:Cytochrome P450
TraesCS7A02G545000	0.0506	0.0202	0.077	0.0415	0.0368	0.0587	0.253	0.3599	0.2528	0.3935	0.296	0.1968	2.52561	3.64363e-06	2.40328e-05	2.54984	1.19228e-06	5.79227e-06	2.64155	1.24985e-05	8.5355e-05	2.66025	6.03318e-06	4.26812e-05	up	7A	721172054	721176909	+	TraesCS7A02G545000	Phospholipase D [Source:UniProtKB/TrEMBL%3BAcc:A0A1D6BM31]	K01115 phospholipase D1/2 [EC:3.1.4.4] | (RefSeq) phospholipase D alpha 2-like (A)	ko00564: Glycerophospholipid metabolism; ko00565: Ether lipid metabolism; ko01100: Metabolic pathways; ko01110: Biosynthesis of secondary metabolites; ko04144: Endocytosis	phospholipase D alpha 2-like [Triticum aestivum]	PLDA2_ORYSJ RecName: Full=Phospholipase D alpha 2; Short=PLD alpha 2; EC=3.1.4.4; AltName: Full=Choline phosphatase 2; AltName: Full=Phosphatidylcholine-hydrolyzing phospholipase D 2;	A0A446XZ47_TRITD RecName: Full=Phospholipase D {ECO:0000256|ARBA:ARBA00012027, ECO:0000256|PIRNR:PIRNR036470}; EC=3.1.4.4 {ECO:0000256|ARBA:ARBA00012027, ECO:0000256|PIRNR:PIRNR036470};	Phospholipase D1	GO:0005886,plasma membrane; GO:0005509,calcium ion binding; GO:0070290,N-acylphosphatidylethanolamine-specific phospholipase D activity; GO:0004630,phospholipase D activity; GO:0046470,phosphatidylcholine metabolic process; GO:0009395,phospholipid catabolic process; GO:0003674,molecular_function; GO:0005488,binding; GO:0043167,ion binding; GO:0043169,cation binding; GO:0046872,metal ion binding; …	PF12357.11:Phospholipase D C terminal
TraesCS7B02G479100	0	0.0213	0.009	0	0	0	2.1016	1.7868	1.6881	1.7991	1.9129	1.9476	7.53458	9.47073e-19	2.25844e-17	7.55067	4.82634e-19	7.60152e-18	9.79595	2.65425e-16	6.5232e-15	9.80528	1.95257e-16	4.12637e-15	up	7B	733797517	733801596	+	TraesCS7B02G479100	--	K13457 disease resistance protein RPM1 | (RefSeq) disease resistance protein RPM1-like (A)	ko04626: Plant-pathogen interaction	putative disease resistance protein RGA3 [Triticum aestivum]	RGA3_SOLBU RecName: Full=Putative disease resistance protein RGA3; AltName: Full=Blight resistance protein B149; AltName: Full=RGA1-blb;	A0A3B6SVD5_WHEAT RecName: Full=NB-ARC domain-containing protein {ECO:0000259|Pfam:PF00931};	Apoptotic ATPase	GO:0043531,ADP binding; GO:0005524,ATP binding; GO:0050832,defense response to fungus; GO:0000166,nucleotide binding; GO:0003674,molecular_function; GO:0005488,binding; GO:0017076,purine nucleotide binding; GO:0030554,adenyl nucleotide binding; GO:0032553,ribonucleotide binding; GO:0032555,purine ribonucleotide binding; GO:0032559,adenyl ribonucleotide binding; GO:0036094,small molecule binding; …	PF00931.25:NB-ARC domain
TraesCSU02G010400	0	0	0	1.6822	2.5142	0.7396	15.6136	19.815	15.2516	21.5969	18.0957	21.9345	10.7998	9.26506e-20	2.39151e-18	11.0734	8.38241e-21	1.50262e-19	3.36698	1.41042e-13	2.64823e-12	3.63815	4.04313e-17	9.03635e-16	up	Un	15317461	15318239	+	TraesCSU02G010400	Dirigent protein [Source:UniProtKB/TrEMBL%3BAcc:A0A341Z8P3]	K14440 SWI/SNF-related matrix-associated actin-dependent regulator of chromatin subfamily A-like protein 1 [EC:5.6.2.-] | (RefSeq) SWI/SNF-related matrix-associated actin-dependent regulator of chromatin subfamily A-like protein 1 isoform X1 (A)	--	dirigent protein 22-like [Triticum aestivum]	DIR1_ARATH RecName: Full=Dirigent protein 1; Short=AtDIR1; Flags: Precursor;	A0A3B6U391_WHEAT RecName: Full=Dirigent protein {ECO:0000256|RuleBase:RU363099};	--	GO:0048046,apoplast; GO:0009699,phenylpropanoid biosynthetic process; GO:0006725,cellular aromatic compound metabolic process; GO:0008150,biological_process; GO:0008152,metabolic process; GO:0009058,biosynthetic process; GO:0009698,phenylpropanoid metabolic process; GO:0009987,cellular process; GO:0019438,aromatic compound biosynthetic process; GO:0019748,secondary metabolic process; GO:0044237,c…	PF03018.17:Dirigent-like protein
TraesCS5B02G542800	0.5966	0.476	0.7258	0.7586	0.1732	0.5072	2.4701	2.8579	2.3214	2.1587	2.8464	2.5671	2.08203	1.11219e-15	2.04506e-14	2.06066	7.42719e-17	9.8715e-16	2.37894	1.6783e-12	2.80485e-11	2.35023	2.78438e-13	4.34505e-12	up	5B	696202297	696208348	+	TraesCS5B02G542800	--	--	--	probable peptide/nitrate transporter At3g43790 isoform X1 [Triticum aestivum]	PTR36_ARATH RecName: Full=Probable peptide/nitrate transporter At3g43790; AltName: Full=Protein ZINC INDUCED FACILITATOR-LIKE 2;	A0A3B6LY69_WHEAT RecName: Full=MFS domain-containing protein {ECO:0000259|PROSITE:PS50850};	Permease of the major facilitator superfamily	GO:0016021,integral component of membrane; GO:0022857,transmembrane transporter activity; GO:0009624,response to nematode; GO:0003674,molecular_function; GO:0005215,transporter activity; GO:0008150,biological_process; GO:0009605,response to external stimulus; GO:0009607,response to biotic stimulus; GO:0043207,response to external biotic stimulus; GO:0044419,biological process involved in interspe…	PF07690.19:Major Facilitator Superfamily
TraesCS3B02G094700	2.173	1.8987	2.0635	3.3723	3.1413	2.8612	17.4517	15.1709	16.5883	15.7055	16.2139	18.3446	3.00474	4.43592e-149	1.7886e-146	3.02959	8.34228e-165	2.79799e-162	2.38747	2.56676e-90	6.57517e-88	2.4059	3.17476e-99	7.18456e-97	up	3B	63392218	63395735	-	TraesCS3B02G094700	--	K13102 DNA/RNA-binding protein KIN17 | (RefSeq) KIN17-like protein (A)	--	KIN17-like protein [Triticum aestivum]	KIN17_ORYSI RecName: Full=KIN17-like protein {ECO:0000305};	W5CYC5_WHEAT RecName: Full=Kin17_mid domain-containing protein {ECO:0000259|SMART:SM01253};	Protein containing a U1-type Zn-finger and implicated in RNA splicing or processing	GO:0005634,nucleus; GO:0046872,metal ion binding; GO:0003674,molecular_function; GO:0005488,binding; GO:0043167,ion binding; GO:0043169,cation binding; GO:0005575,cellular_component; GO:0005622,intracellular anatomical structure; GO:0043226,organelle; GO:0043227,membrane-bounded organelle; GO:0043229,intracellular organelle; GO:0043231,intracellular membrane-bounded organelle; GO:0110165,cellular…	PF10357.12:Domain of Kin17 curved DNA-binding protein
TraesCS3D02G003000	0	0	0	0.3599	0.3185	0.2543	11.3128	8.5755	9.7056	9.0824	9.4646	8.3864	10.3389	3.5942e-18	8.19704e-17	10.1985	8.44261e-18	1.20706e-16	4.98758	7.9771e-41	6.88775e-39	4.84057	2.2441e-40	1.4968e-38	up	3D	1296966	1297936	-	TraesCS3D02G003000	--	--	--	branchpoint-bridging protein [Aegilops tauschii subsp. strangulata]	--	A0A3B6GKF5_WHEAT SubName: Full=Uncharacterized protein {ECO:0000313|EnsemblPlants:TraesCS3D02G003000.1.cds1};	--	--	--
TraesCS5B02G448400	0.3118	0.0777	0.1976	1.0391	0.9431	0.6777	14.0492	10.5994	16.1038	20.035	20.1432	21.9974	6.11813	1.45403e-54	1.3591e-52	6.72232	9.89114e-73	9.06117e-71	3.93933	3.42547e-56	4.53808e-54	4.53874	7.38338e-102	1.70871e-99	up	5B	620669349	620670561	+	TraesCS5B02G448400	--	K11275 histone H1/5 | (RefSeq) histone H1-like (A)	--	histone H1-like [Triticum aestivum]	H1_WHEAT RecName: Full=Histone H1;	A0A453M3G7_AEGTS RecName: Full=H15 domain-containing protein {ECO:0000259|PROSITE:PS51504};	--	GO:0000786,nucleosome; GO:0005634,nucleus; GO:0003690,double-stranded DNA binding; GO:0031492,nucleosomal DNA binding; GO:0030527,structural constituent of chromatin; GO:0030261,chromosome condensation; GO:0045910,negative regulation of DNA recombination; GO:0006334,nucleosome assembly; GO:0003674,molecular_function; GO:0003676,nucleic acid binding; GO:0003677,DNA binding; GO:0005488,binding; GO:…	PF00538.22:linker histone H1 and H5 family
TraesCS2A02G227600	0	0	0.0731	0.0888	0.3143	0	1.3906	2.6089	2.0869	2.8128	2.3792	1.8515	6.11943	1.52438e-06	1.04968e-05	6.32054	3.56454e-07	1.83652e-06	4.02214	8.37646e-06	5.86913e-05	4.22531	7.1279e-07	5.61876e-06	up	2A	240762340	240765145	+	TraesCS2A02G227600	--	--	--	hypothetical protein CFC21_016620 [Triticum aestivum]	--	A0A3B6AWK1_WHEAT SubName: Full=Uncharacterized protein {ECO:0000313|EnsemblPlants:TraesCS2A02G227600.1};	--	--	--
novel.17045	0	0	0	0	0	0	3.0715	3.277	2.5928	3.0542	2.8631	3.346	9.71251	4.18943e-16	8.01894e-15	9.75591	2.42857e-16	3.09962e-15	9.53502	1.8939e-15	4.29543e-14	9.57257	1.13755e-15	2.24827e-14	up	6B	659329850	659332102	+	--	--	--	--	unnamed protein product [Triticum turgidum subsp. durum]	--	A0A453G434_AEGTS SubName: Full=Uncharacterized protein {ECO:0000313|EnsemblPlants:AET3Gv20878100.17};	--	--	--
TraesCS2A02G441800	0	0	0	0	0	0	2.2358	3.9713	2.7654	1.8008	1.3899	1.707	8.07131	5.47528e-11	6.1875e-10	7.18697	7.70788e-09	4.68735e-08	7.89306	2.47049e-10	3.14082e-09	7.00388	3.6005e-08	3.22117e-07	up	2A	691841028	691842093	+	TraesCS2A02G441800	--	--	--	hypothetical protein CFC21_018777 [Triticum aestivum]	--	A0A3B6B503_WHEAT SubName: Full=Uncharacterized protein {ECO:0000313|EnsemblPlants:TraesCS2A02G441800.1};	--	--	--
TraesCSU02G058900	0	0	0.0589	0.6077	1.0123	1.044	15.21	12.2277	16.6844	13.3235	13.0846	13.9828	9.39507	7.12436e-20	1.85369e-18	9.26169	1.75136e-19	2.85133e-18	4.04793	3.72733e-70	6.72837e-68	3.90856	4.20106e-76	6.58933e-74	up	Un	46199840	46201139	+	TraesCSU02G058900	--	--	--	uncharacterized protein LOC123075895 [Triticum aestivum]	--	A0A453GV86_AEGTS SubName: Full=Uncharacterized protein {ECO:0000313|EnsemblPlants:AET3Gv21219200.1};	--	--	PF06830.14:Root cap
novel.16192	0	0	0	0	0	0	2.1568	1.2333	1.7275	1.4526	1.5199	1.33	7.74941	4.26503e-10	4.33181e-09	7.49644	1.13624e-09	7.49489e-09	7.57303	1.90106e-09	2.15387e-08	7.31264	5.31651e-09	5.17049e-08	up	6B	114974070	114975003	.	--	--	--	--	--	--	--	--	--	--
TraesCS5A02G325800	0.0543	0.0181	0.0918	0.0186	0.011	0.0525	0.307	0.4477	0.3897	0.323	0.3388	0.3462	2.76962	6.88703e-09	6.05053e-08	2.57624	1.50077e-08	8.87264e-08	3.74404	2.8653e-09	3.18152e-08	3.54508	8.43028e-09	8.03937e-08	up	5A	536291140	536296371	-	TraesCS5A02G325800	--	K13475 R protein MLA10 | (RefSeq) disease resistance protein RGA5-like isoform X1 (A)	ko04626: Plant-pathogen interaction	disease resistance protein RGA5-like [Triticum aestivum]	RGA5R_ORYSJ RecName: Full=Disease resistance protein RGA5 {ECO:0000305}; AltName: Full=Os11gRGA5 {ECO:0000312|EMBL:BAK39930.1}; AltName: Full=SasRGA5 {ECO:0000303|PubMed:21251109};	A0A3B6KMK5_WHEAT SubName: Full=Uncharacterized protein {ECO:0000313|EnsemblPlants:TraesCS5A02G325800.1};	--	GO:0005737,cytoplasm; GO:0043531,ADP binding; GO:0005524,ATP binding; GO:0043621,protein self-association; GO:0042742,defense response to bacterium; GO:0002758,innate immune response-activating signal transduction; GO:0060548,negative regulation of cell death; GO:0009626,plant-type hypersensitive response; GO:0000166,nucleotide binding; GO:0003674,molecular_function; GO:0005488,binding; GO:001707…	PF03514.17:GRAS domain family
novel.16193	0	0	0	0	0	0	1.8451	2.109	1.7267	2.1076	1.8498	1.7018	9.04523	5.37107e-14	8.41409e-13	9.03223	4.62113e-14	4.8082e-13	8.86763	2.39717e-13	4.40058e-12	8.8487	2.13858e-13	3.37681e-12	up	6B	115059792	115063048	+	--	--	--	--	unnamed protein product [Triticum turgidum subsp. durum]	--	A0A446W3G4_TRITD SubName: Full=Uncharacterized protein {ECO:0000313|EMBL:VAI54662.1};	--	GO:0016021,integral component of membrane; GO:0005575,cellular_component; GO:0016020,membrane; GO:0031224,intrinsic component of membrane; GO:0110165,cellular anatomical entity	--
novel.7261	0	0	0	0.7511	0.8181	0.6532	13.7759	13.67	15.279	17.2647	18.3168	17.3804	10.5087	8.61079e-19	2.06455e-17	10.8129	6.5635e-20	1.10341e-18	4.26862	2.42362e-49	2.66236e-47	4.56682	1.24263e-62	1.4712e-60	up	3A	748209549	748210304	.	--	--	--	--	--	--	R7W626_AEGTA SubName: Full=Uncharacterized protein {ECO:0000313|EMBL:EMT16431.1, ECO:0000313|EnsemblPlants:EMT16431};	--	--	--
novel.12937	0	0	0	0.0728	0.0644	0.1114	1.3459	1.3711	1.329	1.5939	1.5978	1.8111	9.77543	2.43881e-16	4.77932e-15	10.0749	2.19778e-17	3.03681e-16	3.99728	1.24475e-30	7.45352e-29	4.28922	8.65224e-39	5.4591e-37	up	5A	510204497	510215507	+	--	--	K01755 argininosuccinate lyase [EC:4.3.2.1] | (RefSeq) argininosuccinate lyase, chloroplastic-like isoform X1 (A)	ko00220: Arginine biosynthesis; ko00250: Alanine, aspartate and glutamate metabolism; ko01100: Metabolic pathways; ko01110: Biosynthesis of secondary metabolites; ko01230: Biosynthesis of amino acids	Retrovirus-related Pol polyprotein LINE-1 [Zea mays]	ARLY_ARATH RecName: Full=Argininosuccinate lyase, chloroplastic; EC=4.3.2.1; AltName: Full=Arginosuccinase; Flags: Precursor;	A0A8I6YFU2_HORVV RecName: Full=Reverse transcriptase domain-containing protein {ECO:0000259|PROSITE:PS50878};	Argininosuccinate lyase	GO:0009507,chloroplast; GO:0009570,chloroplast stroma; GO:0005829,cytosol; GO:0004056,argininosuccinate lyase activity; GO:0042450,arginine biosynthetic process via ornithine; GO:0003674,molecular_function; GO:0003824,catalytic activity; GO:0016829,lyase activity; GO:0016840,carbon-nitrogen lyase activity; GO:0016842,amidine-lyase activity; GO:0006082,organic acid metabolic process; GO:0006520,ce…	PF00078.30:Reverse transcriptase (RNA-dependent DNA polymerase)
novel.7147	0	0.0311	0	0	0	0	3.3972	3.6409	3.9222	3.8964	3.9411	3.9839	8.43702	1.79851e-12	2.37076e-11	8.5396	7.64327e-13	7.04503e-12	9.22143	1.82653e-14	3.73881e-13	9.31781	7.11526e-15	1.29909e-13	up	3A	688929486	688933878	-	--	--	K01657 anthranilate synthase component I [EC:4.1.3.27] | (RefSeq) anthranilate synthase alpha subunit 1, chloroplastic-like (A)	ko00400: Phenylalanine, tyrosine and tryptophan biosynthesis; ko01100: Metabolic pathways; ko01110: Biosynthesis of secondary metabolites; ko01230: Biosynthesis of amino acids	anthranilate synthase alpha subunit 1, chloroplastic [Aegilops tauschii subsp. strangulata]	SC61G_ORYSJ RecName: Full=Protein transport protein Sec61 subunit gamma;	A0A453MC21_AEGTS RecName: Full=Anthranilate synthase {ECO:0000256|ARBA:ARBA00012266}; EC=4.1.3.27 {ECO:0000256|ARBA:ARBA00012266};	DNA helicase PIF1/RRM3	GO:0016021,integral component of membrane; GO:0071261,Ssh1 translocon complex; GO:0008320,protein transmembrane transporter activity; GO:0031204,posttranslational protein targeting to membrane, translocation; GO:0003674,molecular_function; GO:0005215,transporter activity; GO:0008509,anion transmembrane transporter activity; GO:0015075,ion transmembrane transporter activity; GO:0022857,transmembra…	--
novel.21891	0	0	0	0.4833	0.2534	0.5818	7.1019	8.5973	8.7674	8.9562	8.4804	8.6528	10.8112	8.02486e-20	2.08096e-18	10.8965	3.32054e-20	5.70252e-19	4.17629	8.02808e-57	1.07744e-54	4.25336	2.17969e-66	2.76761e-64	up	Un	370378864	370380679	+	--	--	--	--	--	--	A0A453A6U9_AEGTS SubName: Full=Uncharacterized protein {ECO:0000313|EnsemblPlants:AET2Gv20007700.11};	--	GO:0016021,integral component of membrane; GO:0005575,cellular_component; GO:0016020,membrane; GO:0031224,intrinsic component of membrane; GO:0110165,cellular anatomical entity	--
novel.200	0	0	0	0	0	0	1.5757	1.431	1.65	1.5776	1.1584	1.4235	8.69808	6.05642e-13	8.50505e-12	8.52812	1.54942e-12	1.39015e-11	8.521	2.6881e-12	4.36832e-11	8.34507	7.16935e-12	9.57496e-11	up	1A	128625854	128627831	+	--	--	--	--	--	--	--	--	--	--
TraesCS3A02G512700	0	0	0	1.3426	0.3112	1.039	12.4125	13.2408	12.8404	15.3102	16.909	16.1807	11.6279	8.00196e-23	2.49066e-21	11.952	4.47445e-24	9.8931e-23	3.82359	2.1378e-13	3.93968e-12	4.14148	1.98087e-15	3.81901e-14	up	3A	732299683	732302999	+	TraesCS3A02G512700	--	--	--	hypothetical protein CFC21_038440 [Triticum aestivum]	--	A0A3B6ESJ7_WHEAT SubName: Full=Uncharacterized protein {ECO:0000313|EnsemblPlants:TraesCS3A02G512700.1};	--	--	--
TraesCS3B02G094500	0.1053	0.5253	0.2967	0.072	0.4674	0.3053	2.1621	3.1203	1.8441	1.6107	1.4989	1.9343	2.94855	5.51491e-13	7.78357e-12	2.44007	1.05292e-09	6.96624e-09	3.10434	2.34528e-11	3.36795e-10	2.59061	2.37467e-08	2.16235e-07	up	3B	63387316	63390082	+	TraesCS3B02G094500	--	--	--	F-box protein PP2-B10-like [Triticum dicoccoides]	P2B10_ARATH RecName: Full=F-box protein PP2-B10; AltName: Full=Protein PHLOEM PROTEIN 2-LIKE B10; Short=AtPP2-B10;	A0A3B6FHN5_WHEAT RecName: Full=F-box domain-containing protein {ECO:0000259|SMART:SM00256};	--	GO:0030246,carbohydrate binding; GO:0016567,protein ubiquitination; GO:0003674,molecular_function; GO:0005488,binding; GO:0006464,cellular protein modification process; GO:0006807,nitrogen compound metabolic process; GO:0008150,biological_process; GO:0008152,metabolic process; GO:0009987,cellular process; GO:0019538,protein metabolic process; GO:0032446,protein modification by small protein conju…	PF14299.9:Phloem protein 2
TraesCS2B02G083700	0	0	0	0	0	0.0233	0.7977	0.7281	0.3744	0.7542	0.9889	1.3309	7.23984	1.20053e-08	1.02793e-07	7.92704	9.53127e-11	7.11951e-10	6.10076	2.46884e-06	1.8722e-05	6.78178	4.58303e-08	4.05816e-07	up	2B	46677535	46679297	+	TraesCS2B02G083700	--	K08237 hydroquinone glucosyltransferase [EC:2.4.1.218] | (RefSeq) UDP-glycosyltransferase 72B3-like (A)	--	anthocyanidin 5,3-O-glucosyltransferase-like [Triticum aestivum]	U88F3_PYRCO RecName: Full=UDP-glycosyltransferase 88F3 {ECO:0000303|Ref.1}; EC=2.4.1.- {ECO:0000305}; AltName: Full=UDP-glucose:chalcone 2'-O-glucosyltransferase {ECO:0000305};	A0A446LUQ1_TRITD SubName: Full=Uncharacterized protein {ECO:0000313|EMBL:VAH41312.1};	UDP-glucuronosyl and UDP-glucosyl transferase	GO:0008194,UDP-glycosyltransferase activity; GO:0003674,molecular_function; GO:0003824,catalytic activity; GO:0016740,transferase activity; GO:0016757,transferase activity, transferring glycosyl groups	PF00201.21:UDP-glucoronosyl and UDP-glucosyl transferase
TraesCS5B02G495800	0	0	0	0.0102	0.0719	0.0766	0.1591	0.3215	0.3668	0.4482	0.2723	0.4174	7.36312	6.02518e-09	5.33208e-08	7.77695	2.36012e-10	1.68932e-09	2.42238	0.000122339	0.000710435	2.83238	1.96171e-07	1.63151e-06	up	5B	663112030	663116328	+	TraesCS5B02G495800	--	K13457 disease resistance protein RPM1 | (RefSeq) disease resistance protein RPM1-like (A)	ko04626: Plant-pathogen interaction	putative disease resistance protein RGA3 [Triticum aestivum]	RGA4_SOLBU RecName: Full=Putative disease resistance protein RGA4; AltName: Full=RGA4-blb;	A0A3B6LWM6_WHEAT RecName: Full=NB-ARC domain-containing protein {ECO:0000259|Pfam:PF00931};	Apoptotic ATPase	GO:0043531,ADP binding; GO:0005524,ATP binding; GO:0050832,defense response to fungus; GO:0000166,nucleotide binding; GO:0003674,molecular_function; GO:0005488,binding; GO:0017076,purine nucleotide binding; GO:0030554,adenyl nucleotide binding; GO:0032553,ribonucleotide binding; GO:0032555,purine ribonucleotide binding; GO:0032559,adenyl ribonucleotide binding; GO:0036094,small molecule binding; …	PF00931.25:NB-ARC domain
novel.17152	0	0	0	0	0.0823	0.1315	1.356	1.4195	1.8354	2.6731	2.281	2.2195	8.60957	1.21409e-12	1.63715e-11	9.24064	1.05177e-14	1.15961e-13	4.41441	4.27149e-14	8.4197e-13	5.03773	7.58484e-21	2.2537e-19	up	6B	701427738	701430138	-	--	--	--	--	spidroin-1-like [Triticum aestivum]	--	--	--	--	--
TraesCS2B02G016600	0	0	0	0	0.1566	0.15	2.0321	2.6194	2.2278	3.3631	3.3288	3.7566	8.99826	7.69613e-14	1.18993e-12	9.59294	8.02591e-16	9.75667e-15	4.50633	6.06896e-18	1.72263e-16	5.09665	5.76098e-26	2.28827e-24	up	2B	7776644	7778289	+	TraesCS2B02G016600	--	K15400 omega-hydroxypalmitate O-feruloyl transferase [EC:2.3.1.188] | (RefSeq) omega-hydroxypalmitate O-feruloyl transferase-like (A)	ko00073: Cutin, suberine and wax biosynthesis	acyl transferase 15-like [Triticum dicoccoides]	AT15_ORYSJ RecName: Full=Acyl transferase 15 {ECO:0000305}; Short=OsAT15 {ECO:0000303|PubMed:23391577}; EC=2.3.1.- {ECO:0000305};	A0A446LQA8_TRITD SubName: Full=Uncharacterized protein {ECO:0000313|EMBL:VAH39761.1};	--	GO:0050734,hydroxycinnamoyltransferase activity; GO:0016410,N-acyltransferase activity; GO:0003674,molecular_function; GO:0003824,catalytic activity; GO:0016740,transferase activity; GO:0016746,transferase activity, transferring acyl groups; GO:0016747,transferase activity, transferring acyl groups other than amino-acyl groups	PF02458.18:Transferase family
TraesCS3B02G082400	0.0357	0.0593	0.0302	0.1464	0.144	0.115	0.9874	1.094	1.1062	1.0233	0.96	0.8405	4.69309	2.2584e-21	6.45014e-20	4.51187	2.82821e-20	4.87748e-19	2.97665	2.189e-16	5.42297e-15	2.78903	5.89224e-15	1.08386e-13	up	3B	51946605	51951796	+	TraesCS3B02G082400	--	K13457 disease resistance protein RPM1 | (RefSeq) disease resistance protein RPM1-like (A)	ko04626: Plant-pathogen interaction	putative disease resistance protein RGA4 [Triticum aestivum]	RGA4_SOLBU RecName: Full=Putative disease resistance protein RGA4; AltName: Full=RGA4-blb;	A0A3B6FGH5_WHEAT SubName: Full=Uncharacterized protein {ECO:0000313|EnsemblPlants:TraesCS3B02G082400.1.cds1};	Apoptotic ATPase	GO:0043531,ADP binding; GO:0005524,ATP binding; GO:0050832,defense response to fungus; GO:0000166,nucleotide binding; GO:0003674,molecular_function; GO:0005488,binding; GO:0017076,purine nucleotide binding; GO:0030554,adenyl nucleotide binding; GO:0032553,ribonucleotide binding; GO:0032555,purine ribonucleotide binding; GO:0032559,adenyl ribonucleotide binding; GO:0036094,small molecule binding; …	PF00931.25:NB-ARC domain
novel.12929	0	0	0	0.086	0.1354	0.0811	1.3726	1.8153	1.3483	1.2472	1.1447	1.1237	8.28583	1.10175e-11	1.33769e-10	7.90966	8.37894e-11	6.294e-10	3.92841	7.34729e-12	1.13172e-10	3.54637	6.10203e-10	6.5642e-09	up	5A	503391781	503393502	+	--	--	--	--	hypothetical protein TRIUR3_20801 [Triticum urartu]	--	M7YK47_TRIUA SubName: Full=Uncharacterized protein {ECO:0000313|EMBL:EMS47622.1, ECO:0000313|EnsemblPlants:TRIUR3_20801-P1};	--	--	--
novel.697	0	0	0	0	0	0	0.9647	1.441	0.9074	1.4291	1.3749	1.1735	7.8827	1.76498e-10	1.87321e-09	8.13765	1.9655e-11	1.58339e-10	7.7046	7.94177e-10	9.41242e-09	7.95393	9.13055e-11	1.08037e-09	up	1A	514685298	514688211	+	--	--	K18213 proteinaceous RNase P [EC:3.1.26.5] | (RefSeq) proteinaceous RNase P 2-like (A)	--	unnamed protein product [Triticum turgidum subsp. durum]	--	A0A452XJK9_AEGTS SubName: Full=Uncharacterized protein {ECO:0000313|EnsemblPlants:AET1Gv20032400.9};	--	--	--
TraesCS2B02G089000	0.285	0.2842	0.3065	0.0797	0.3135	0.1001	3.1674	2.7027	2.4759	2.4594	2.6057	2.3843	3.25079	3.64766e-24	1.21768e-22	3.08187	1.4141e-23	3.02632e-22	4.14049	3.00449e-21	1.0969e-19	3.96636	1.72259e-20	4.96675e-19	up	2B	50286965	50291785	+	TraesCS2B02G089000	--	K09602 ubiquitin thioesterase protein OTUB1 [EC:3.4.19.12] | (RefSeq) OVARIAN TUMOR DOMAIN-containing deubiquitinating enzyme 1-like (A)	--	OVARIAN TUMOR DOMAIN-containing deubiquitinating enzyme 1-like [Triticum aestivum]	OTU1_ARATH RecName: Full=OVARIAN TUMOR DOMAIN-containing deubiquitinating enzyme 1 {ECO:0000303|PubMed:24659992}; Short=OTU domain-containing protein 1 {ECO:0000303|PubMed:24659992}; EC=3.4.19.12 {ECO:0000269|PubMed:24659992}; AltName: Full=Deubiquitinating enzyme OTU1 {ECO:0000303|PubMed:24659992};	A0A446LV45_TRITD RecName: Full=OTU domain-containing protein {ECO:0000259|PROSITE:PS50802};	Uncharacterized conserved protein	GO:0005634,nucleus; GO:0004843,thiol-dependent ubiquitin-specific protease activity; GO:1990380,Lys48-specific deubiquitinase activity; GO:0061815,ubiquitinyl hydrolase activity, acting on linear ubiquitin; GO:0043130,ubiquitin binding; GO:0071108,protein K48-linked deubiquitination; GO:0003674,molecular_function; GO:0003824,catalytic activity; GO:0008233,peptidase activity; GO:0008242,omega pept…	PF10275.12:Peptidase C65 Otubain
TraesCS5A02G358600	0.4892	0.7234	0.4703	0.2595	0.7348	0.6356	2.6945	2.7764	2.7738	2.9876	2.5448	2.3395	2.30293	6.83031e-26	2.46992e-24	2.22955	1.79959e-25	4.29787e-24	2.34526	3.31853e-18	9.63202e-17	2.26567	9.39633e-18	2.21638e-16	up	5A	561108628	561112139	-	TraesCS5A02G358600	--	K14403 cleavage and polyadenylation specificity factor subunit 3 [EC:3.1.27.-] | (RefSeq) cleavage and polyadenylation specificity factor subunit 3-I-like (A)	ko03015: mRNA surveillance pathway	hypothetical protein CFC21_067376 [Triticum aestivum]	CPSF3_ARATH RecName: Full=Cleavage and polyadenylation specificity factor subunit 3-I; EC=3.1.27.-; AltName: Full=Cleavage and polyadenylation specificity factor 73 kDa subunit I; Short=AtCPSF73-I; Short=CPSF 73 kDa subunit I;	A0A3B6KP48_WHEAT SubName: Full=Uncharacterized protein {ECO:0000313|EnsemblPlants:TraesCS5A02G358600.1};	mRNA cleavage and polyadenylation factor II complex, BRR5 (CPSF subunit)	GO:0005847,mRNA cleavage and polyadenylation specificity factor complex; GO:0005634,nucleus; GO:0008409,5'-3' exonuclease activity; GO:0004521,endoribonuclease activity; GO:0003723,RNA binding; GO:0006398,mRNA 3'-end processing by stem-loop binding and cleavage; GO:0006378,mRNA polyadenylation; GO:0016180,snRNA processing; GO:0003674,molecular_function; GO:0003824,catalytic activity; GO:0004518,n…	PF11718.11:Pre-mRNA 3'-end-processing endonuclease polyadenylation factor C-term
TraesCS7A02G455800	0	0	0	0.0311	0	0	0.3923	0.5036	0.6916	0.5601	0.5318	0.4126	7.65338	7.93167e-10	7.78788e-09	7.56957	7.65045e-10	5.14597e-09	5.62714	5.11147e-07	4.24999e-06	5.53666	5.24809e-07	4.18863e-06	up	7A	652286256	652289065	+	TraesCS7A02G455800	Serine/threonine-protein kinase [Source:UniProtKB/TrEMBL%3BAcc:A0A1D6BQI9]	K13430 serine/threonine-protein kinase PBS1 [EC:2.7.11.1] | (RefSeq) probable serine/threonine-protein kinase PBL7 (A)	ko04626: Plant-pathogen interaction	G-type lectin S-receptor-like serine/threonine-protein kinase At2g19130 [Triticum aestivum]	Y2913_ARATH RecName: Full=G-type lectin S-receptor-like serine/threonine-protein kinase At2g19130; EC=2.7.11.1; Flags: Precursor;	A0A3B6RQ77_WHEAT RecName: Full=Receptor-like serine/threonine-protein kinase {ECO:0000256|PIRNR:PIRNR000641}; EC=2.7.11.1 {ECO:0000256|PIRNR:PIRNR000641};	--	GO:0016021,integral component of membrane; GO:0005886,plasma membrane; GO:0005524,ATP binding; GO:0005516,calmodulin binding; GO:0030246,carbohydrate binding; GO:0106310,protein serine kinase activity; GO:0004674,protein serine/threonine kinase activity; GO:0031625,ubiquitin protein ligase binding; GO:0006468,protein phosphorylation; GO:0048544,recognition of pollen; GO:0000166,nucleotide binding…	PF00069.28:Protein kinase domain
novel.16175	0	0	0	0	0	0	1.0869	0.5378	1.3182	1.1528	1.5464	1.8718	7.34087	7.27177e-09	6.37129e-08	7.97346	6.62588e-11	5.03508e-10	7.16454	3.21057e-08	3.11207e-07	7.78985	3.09905e-10	3.44683e-09	up	6B	104304454	104306279	+	--	--	K24028 salicylic acid 3-hydroxylase [EC:1.14.11.-] | (RefSeq) flavanone 3-dioxygenase 2-like (A)	--	unknown, partial [Hordeum vulgare subsp. vulgare]	FL3H2_ORYSJ RecName: Full=Flavanone 3-dioxygenase 2 {ECO:0000305}; EC=1.14.11.9 {ECO:0000269|PubMed:18413994}; AltName: Full=Flavanone 3-beta-hydroxylase 2 {ECO:0000305}; AltName: Full=Flavanone 3-hydroxylase 2 {ECO:0000303|PubMed:18413994}; Short=OsF3H-2 {ECO:0000303|PubMed:18413994};	A0A0A9DH78_ARUDO RecName: Full=Fe2OG dioxygenase domain-containing protein {ECO:0000259|PROSITE:PS51471};	Iron/ascorbate family oxidoreductases	GO:0051213,dioxygenase activity; GO:0031418,L-ascorbic acid binding; GO:0046872,metal ion binding; GO:0045486,naringenin 3-dioxygenase activity; GO:0009813,flavonoid biosynthetic process; GO:0003674,molecular_function; GO:0003824,catalytic activity; GO:0016491,oxidoreductase activity; GO:0005488,binding; GO:0019842,vitamin binding; GO:0030246,carbohydrate binding; GO:0031406,carboxylic acid bindi…	PF03171.23:2OG-Fe(II) oxygenase superfamily
TraesCS7D02G151500	0	0	0	0	0	0	0.6862	0.5234	0.4098	0.5424	0.5031	0.4687	8.40797	5.46266e-12	6.84675e-11	8.30584	6.38271e-12	5.39463e-11	8.23105	2.44806e-11	3.51065e-10	8.12225	2.95393e-11	3.69862e-10	up	7D	100646641	100656647	+	TraesCS7D02G151500	--	K10706 senataxin [EC:5.6.2.-] | (RefSeq) uncharacterized ATP-dependent helicase C29A10.10c-like (A)	--	unnamed protein product [Triticum turgidum subsp. durum]	MAA3_ARATH RecName: Full=Probable helicase MAGATAMA 3; EC=3.6.4.-; AltName: Full=SEN1-like protein;	A0A3B6TL55_WHEAT SubName: Full=Uncharacterized protein {ECO:0000313|EnsemblPlants:TraesCS7D02G151500.1};	tRNA-splicing endonuclease positive effector (SEN1)	GO:0005634,nucleus; GO:0005524,ATP binding; GO:0004386,helicase activity; GO:0016787,hydrolase activity; GO:0003723,RNA binding; GO:0009553,embryo sac development; GO:0010183,pollen tube guidance; GO:0009875,pollen-pistil interaction; GO:0000166,nucleotide binding; GO:0003674,molecular_function; GO:0005488,binding; GO:0017076,purine nucleotide binding; GO:0030554,adenyl nucleotide binding; GO:003…	PF13087.9:AAA domain
TraesCS3D02G520400	0.0751	0.1686	0.1428	0.1348	0.0227	0.1452	0.7877	0.624	0.5982	0.5982	0.8456	0.7911	2.37347	3.75668e-07	2.76853e-06	2.52259	5.58032e-09	3.43988e-08	2.67965	1.68394e-06	1.30324e-05	2.81815	6.67849e-08	5.82036e-07	up	3D	602797568	602803675	-	TraesCS3D02G520400	--	--	--	hypothetical protein CFC21_050549 [Triticum aestivum]	FDL1_ARATH RecName: Full=F-box/FBD/LRR-repeat protein At1g13570;	A0A3B6H3R4_WHEAT SubName: Full=Uncharacterized protein {ECO:0000313|EnsemblPlants:TraesCS3D02G520400.1};	--	--	PF00646.36:F-box domain
[truncated: 705 more rows]
