# Supplementary material for: Comparative Transcriptome Analysis Reveals the Genes and Pathways Related to Wheat Root Hair Length
Source: Int J Mol Sci. 2024 Feb 8;25(4):2069. doi: 10.3390/ijms25042069 (PMC10889798; doi:10.3390/ijms25042069)
Supplement: Supplementary file 1 [file ijms-25-02069-s001.zip › Supplemental Table S3.xls]

## Sheet: Photosynthesis
Supplemental Table 3. Pathway analysis of the shared DEGs in four genotypes using MapMan
BinCode	BinName	Gene ID	type	description	106/90	136/90	106/100	136/100
1.1.1.1.5	Photosynthesis.photophosphorylation.photosystem II.LHC-II complex.component *(LHCq)	traescs5d02g182000	Transcript	mercator4v5.0: component *(LHCq) of LHC-II complex & prot-scriber: chlorophyll a b inding protein 1 chloroplstic & swissprot: Chlorophyll a-b binding protein 7, chloroplastic & original description: none	-2.03614	-2.73871	-2.03699	-2.74761
1.1.8.1.6.2.2	Photosynthesis.photophosphorylation.chlororespiration.NADH dehydrogenase-like (NDH) complex.assembly and maintenance.Cpn60 chaperonin heterodimer.subunit beta	traescs6b02g011800	Transcript	mercator4v5.0: subunit beta of Cpn60 chaperonin complex & prot-scriber: chaperonin subunit beta 1 chloroplastic & swissprot: Chaperonin 60 subunit beta 2, chloroplastic & original description: none	3.18845	3.10108	4.28372	4.18849
1.2.1.2.1.2	Photosynthesis.calvin cycle.ribulose-1,5-bisphosphat carboxylase/oxygenase (RuBisCo) activity.RuBisCo assembly.CPN60 chaperonin heterodimer.subunit beta	traescs6b02g011800	Transcript	mercator4v5.0: subunit beta of CPN60 assembly chaperone heterodimer & prot-scriber: chaperonin subunit beta 1 chloroplastic & swissprot: Chaperonin 60 subunit beta 2, chloroplastic & original description: none	3.18845	3.10108	4.28372	4.18849
1.3.6.2	Photosynthesis.photorespiration.hydroxypyruvate reductase activities.non-peroxisomal hydroxypyruvate reductase *(HPR)	traescs2a02g035400	Transcript	mercator4v5.0: non-peroxisomal hydroxypyruvate reductase *(HPR) & prot-scriber: glyoxylate hydroxypyruvate reductase hpr protein & swissprot: Glyoxylate/hydroxypyruvate reductase HPR3 & original description: none	-4.29998	-5.54722	-4.07164	-5.32621
1.3.6.2	Photosynthesis.photorespiration.hydroxypyruvate reductase activities.non-peroxisomal hydroxypyruvate reductase *(HPR)	traescs2a02g034800	Transcript	mercator4v5.0: non-peroxisomal hydroxypyruvate reductase *(HPR) & prot-scriber: glyoxylate hydroxypyruvate reductase b & swissprot: Glyoxylate/hydroxypyruvate reductase HPR3 & original description: none	-3.73069	-3.5302	-4.24834	-4.05544

## Sheet: Cellular respiration.
BinCode	BinName	Gene ID	type	description	106/90	136/90	106/100	136/100
2.1.2.1	Cellular respiration.glycolysis.methylglyoxal degradation.lactoyl-glutathione lyase *(GLX1)	traescs2b02g083800	Transcript	mercator4v5.0: lactoyl-glutathione lyase *(GLX1) & prot-scriber: lactoylglutathione lyase & swissprot: Lactoylglutathione lyase & original description: none	2.92379	2.83442	2.57413	2.47876
2.4.1.4.2.2	Cellular respiration.oxidative phosphorylation.NADH dehydrogenase complex.non-core modules.beta subcomplex.component *(NDUFB2/AGGG)	traescs7b02g469400	Transcript	mercator4v5.0: component *(NDUFB2/AGGG) of NADH dehydrogenase beta subcomplex & prot-scriber: nadh dehydrogenase [ubiquinone] beta subcomplex subunit & swissprot: no annotation & original description: none	-2.69481	-2.80903	-2.96122	-3.08244
2.4.3.1.1	Cellular respiration.oxidative phosphorylation.cytochrome c reductase complex.core subcomplex.subunit alpha *(QCR2)	traescs3a02g516600	Transcript	mercator4v5.0: subunit alpha *(QCR2) of cytochrome c reductase subcomplex & prot-scriber: bovin mitochondrial processing peptidase subunit alpha & swissprot: Mitochondrial-processing peptidase subunit alpha & original description: none	2.3728	2.51384	4.19902	4.33267
2.4.5.2.1	Cellular respiration.oxidative phosphorylation.cytochrome c oxidase complex.plant-specific components.component *(Cox-X1)	traescs2b02g130000	Transcript	mercator4v5.0: component *(Cox-X1) of cytochrome c oxidase complex & prot-scriber: hig domain containing protein & swissprot: no annotation & original description: none	-3.95044	-3.18204	-3.45744	-2.69434
2.4.6.1.5	Cellular respiration.oxidative phosphorylation.ATP synthase complex.membrane MF0 subcomplex.subunit e	traescs2b02g013600	Transcript	mercator4v5.0: subunit e of ATP synthase membrane MF0 subcomplex & prot-scriber: atp synthase subunit e mitochondrial & swissprot: no annotation & original description: none	12.452	12.8879	4.02254	4.46025

## Sheet: Carbohydrate metabolism.
BinCode	BinName	Gene ID	type	description	106/90	136/90	106/100	136/100
3.1.4.2	Carbohydrate metabolism.sucrose metabolism.degradation.sucrose synthase	traescs6b02g466600	Transcript	mercator4v5.0: sucrose synthase & prot-scriber: sucrose synthase & swissprot: Sucrose synthase 7 & original description: none	-2.66816	-9.3631	-3.65894	-10.3599
3.1.4.3	Carbohydrate metabolism.sucrose metabolism.degradation.hexokinase	traescs2b02g016000	Transcript	mercator4v5.0: hexokinase & prot-scriber: hexokinase protein & swissprot: Hexokinase-4, chloroplastic & original description: none	3.68861	3.92188	2.99909	3.22486
3.1.4.3	Carbohydrate metabolism.sucrose metabolism.degradation.hexokinase	traescs1a02g122800	Transcript	mercator4v5.0: hexokinase & prot-scriber: hexokinase protein & swissprot: Hexokinase-7 & original description: none	-2.51033	-4.74168	-2.34228	-4.58002
3.6.4	Carbohydrate metabolism.mannose metabolism.phosphosugar phosphatase	traescs4a02g462400	Transcript	mercator4v5.0: phosphosugar phosphatase & prot-scriber: haloacid dehalogenase hydrolase domain containing protein sgpp & swissprot: Haloacid dehalogenase-like hydrolase domain-containing protein Sgpp & original description: none	4.55819	4.45398	3.69938	3.58886

## Sheet: Amino acid metabolism.
BinCode	BinName	Gene ID	type	description	106/90	136/90	106/100	136/100
4.2.1.2	Amino acid metabolism.aspartate group amino acid biosynthesis.asparagine.L-asparaginase *(ASPG)	traescs2b02g538700	Transcript	mercator4v5.0: L-asparaginase *(ASPG) & prot-scriber: isoaspartyl peptidase l asparaginase & swissprot: Probable isoaspartyl peptidase/L-asparaginase 2 & original description: none	-4.95922	-5.82177	-5.74463	-6.61054
4.3.2.5.3	Amino acid metabolism.pyruvate group amino acid biosynthesis.pyruvate-derived amino acids.leucine.3-isopropylmalate dehydrogenase	traescs3d02g007500	Transcript	mercator4v5.0: 3-isopropylmalate dehydrogenase & prot-scriber: 3 isopropylmalate dehydrogenase 1 & swissprot: 3-isopropylmalate dehydrogenase 2, chloroplastic & original description: none	3.67063	4.49803	2.23478	3.06841
4.6.7.2.1.1	Amino acid metabolism.amino acid degradation.branched-chain amino acids.branched-chain alpha-keto acid dehydrogenase complex.E1 2-oxoisovalerate dehydrogenase subcomplex.subunit alpha	traescs5a02g120000	Transcript	mercator4v5.0: subunit alpha of E1 subcomplex of 2-oxoisovalerate dehydrogenase complex & prot-scriber: 2 oxoisovalerate dehydrogenase e1 component alpha subunit & swissprot: 2-oxoisovalerate dehydrogenase subunit alpha 2, mitochondrial & original description: none	3.99699	3.83681	3.76328	3.59558

## Sheet: Lipid metabolism.
BinCode	BinName	Gene ID	type	description	106/90	136/90	106/100	136/100
5.1.7.3.1	Lipid metabolism.fatty acid metabolism.fatty acid desaturation.methyl-end desaturation.delta-12/delta-15 fatty acid desaturase *(FAD2/3/6-8)	novel.14005	Transcript	mercator4v5.0: delta-12/delta-15 fatty acid desaturase & prot-scriber: bifunctional fatty acid delta 12 desaturase & swissprot: no annotation & original description: none	-4.40252	-3.66633	-3.70446	-2.97782
5.1.10.1	Lipid metabolism.fatty acid metabolism.fatty acid cyclopropanation.cyclopropane fatty acid synthase	traescs2a02g046100	Transcript	mercator4v5.0: cyclopropane fatty acid synthase & prot-scriber: cyclopropane mycolic acid synthase mmaa & swissprot: no annotation & original description: none	-5.60591	-5.55784	-6.02481	-5.98266
5.2.10.2.4.1	Lipid metabolism.glycerolipid metabolism.glycerolipid degradation.phospholipase activities.phospholipase D activities.phospholipase-D *(PLD-alpha)	traescs7a02g545000	Transcript	mercator4v5.0: phospholipase-D *(PLD-alpha) & prot-scriber: phospholipase d alpha & swissprot: Phospholipase D alpha 2 & original description: none	2.52561	2.54984	2.64155	2.66025
5.4.1.1.2	Lipid metabolism.sphingolipid metabolism.ceramide biosynthesis.serine C-palmitoyltransferase activity.regulatory protein *(ORM)	novel.2718	Transcript	mercator4v5.0: regulatory protein *(ORM) of serine C-palmitoyltransferase activity & prot-scriber: ormdl family protein & swissprot: no annotation & original description: none	-9.75256	-10.1914	-8.55373	-8.99884
5.4.3.3.2	Lipid metabolism.sphingolipid metabolism.complex sphingolipid biosynthesis.glycosylinositol phosphorylceramide (GIPC) biosynthesis.inositol phosphorylceramide glucuronosyltransferase *(IPUT1)	traescs2b02g399000	Transcript	mercator4v5.0: inositol phosphorylceramide glucuronosyltransferase *(IPUT1) & prot-scriber: hexosyltransferase & swissprot: Inositol phosphorylceramide glucuronosyltransferase 1 & original description: none	-9.41715	-8.85524	-9.68289	-9.12757
5.5.1.1	Lipid metabolism.phytosterol metabolism.plant sterol pathway.sterol C-24 methyltransferase	traescs4b02g340700	Transcript	mercator4v5.0: sterol C-24 methyltransferase & prot-scriber: sterol 24 c methyltransferase & swissprot: Cycloartenol-C-24-methyltransferase 1 & original description: none	7.32787	7.75928	3.72056	4.15655
5.5.1.4	Lipid metabolism.phytosterol metabolism.plant sterol pathway.sterol delta8-delta7 isomerase	traescs3b02g094700	Transcript	mercator4v5.0: sterol delta8-delta7 isomerase & prot-scriber: expera domain containing protein & swissprot: Probable 3-beta-hydroxysteroid-Delta(8),Delta(7)-isomerase & original description: none	3.00474	3.02959	2.38747	2.4059
5.5.3.1	Lipid metabolism.phytosterol metabolism.phytosterol glycosylation.UDP-glucose:sterol glucosyltransferase	traescs2b02g005300	Transcript	mercator4v5.0: UDP-glucose:sterol glucosyltransferase & prot-scriber: quality protein sterol 3 beta glucosyltransferase & swissprot: Sterol 3-beta-glucosyltransferase UGT80A2 & original description: none	4.07299	3.8273	3.53588	3.28497
5.5.3.1	Lipid metabolism.phytosterol metabolism.phytosterol glycosylation.UDP-glucose:sterol glucosyltransferase	traescs2b02g001800	Transcript	mercator4v5.0: UDP-glucose:sterol glucosyltransferase & prot-scriber: quality protein sterol 3 beta glucosyltransferase & swissprot: Sterol 3-beta-glucosyltransferase UGT80A2 & original description: none	-3.29634	-3.71507	-4.00285	-4.43086

## Sheet: Nucleotide metabolism.
BinCode	BinName	Gene ID	type	description	106/90	136/90	106/100	136/100
6.2.1.4	Nucleotide metabolism.pyrimidines.de novo biosynthesis.dihydroorotate dehydrogenase *(PYRD)	traescs2b02g588900	Transcript	mercator4v5.0: dihydroorotate dehydrogenase *(PYRD) & prot-scriber: dihydroorotate dehydrogenase quinone mitochondrial & swissprot: Dihydroorotate dehydrogenase (quinone), mitochondrial & original description: none	-2.26065	-2.07407	-2.26054	-2.0805
6.2.3.1	Nucleotide metabolism.pyrimidines.phosphotransfers.uridylate kinase *(UMK)	traescs2a02g036500	Transcript	mercator4v5.0: uridylate kinase *(UMK) & prot-scriber: ump cmp kinase & swissprot: UMP-CMP kinase 2 & original description: none	-2.86933	-2.62303	-2.69125	-2.44828
6.3.2.4	Nucleotide metabolism.deoxynucleotides.salvage pathway.nucleoside diphosphate kinase	traescs1d02g452300	Transcript	mercator4v5.0: nucleoside diphosphate kinase & prot-scriber: nucleoside diphosphate kinase 4 & swissprot: Nucleoside diphosphate kinase IV, chloroplastic/mitochondrial & original description: none	-4.71817	-4.59007	-4.60601	-4.48435

## Sheet: Coenzyme metabolism.
BinCode	BinName	Gene ID	type	description	106/90	136/90	106/100	136/100
7.4.1.1	Coenzyme metabolism.coenzyme A biosynthesis.pantothenate biosynthesis.ketopantoate hydroxymethyltransferase *(PanB)	traescs3a02g150600	Transcript	mercator4v5.0: ketopantoate hydroxymethyltransferase *(PanB) & prot-scriber: 3 methyl oxobutanoate hydroxytransferase 1 & swissprot: 3-methyl-2-oxobutanoate hydroxymethyltransferase 1, mitochondrial & original description: none	2.92319	2.75042	4.78982	4.61044
7.4.6	Coenzyme metabolism.coenzyme A biosynthesis.dephospho-coenzyme A kinase	traescs3d02g001500	Transcript	mercator4v5.0: dephospho-coenzyme A kinase & prot-scriber: dephospho coa kinase domain containing protein & swissprot: Dephospho-CoA kinase & original description: none	10.2659	10.1419	5.1561	5.02539
7.7.3	Coenzyme metabolism.pyridoxal-phosphate homeostasis.pyridoxal 5'-phosphate phosphatase *(PLPP)	traescs6a02g387600	Transcript	mercator4v5.0: pyridoxal 5'-phosphate phosphatase *(PLPP) & prot-scriber: haloacid dehalogenase hydrolase domain containing protein & swissprot: Haloacid dehalogenase-like hydrolase domain-containing protein At2g33255 & original description: none	-2.83192	-2.91994	-2.38962	-2.48051
7.10.12	Coenzyme metabolism.FMN/FAD biosynthesis.FAD pyrophosphatase	traescs5b02g356400	Transcript	mercator4v5.0: FAD pyrophosphatase & prot-scriber: nudix hydrolase domain containing protein & swissprot: Nudix hydrolase 23, chloroplastic & original description: none	2.48883	2.54477	2.70496	2.7567
7.11.1	Coenzyme metabolism.phosphoadenosine phosphosulfate (PAPS) homeostasis.ATP sulfurylase *(APS)	traescs2a02g032500	Transcript	mercator4v5.0: ATP sulfurylase *(APS) & prot-scriber: no7 sulfate adenylyltransferase & swissprot: ATP sulfurylase 2 & original description: none	-3.21222	-3.65009	-2.719	-3.16344
7.12.2.3.1	Coenzyme metabolism.iron-sulfur cluster assembly machinery.mitochondrial ISC system.export machinery.transport protein *(ATM)	traescs2a02g028800	Transcript	mercator4v5.0: transport protein ATM of mitochondrial ISC system export machinery & prot-scriber: iron sulfur clusters transporter atm mitochondrial & swissprot: ABC transporter B family member 25, mitochondrial & original description: none	-4.01104	-4.19954	-3.86633	-4.05767
7.14.2.1	Coenzyme metabolism.heme biosynthesis.heme oxygenase activities.alpha-helical heme oxygenase *(HO)	traescs2a02g533900	Transcript	mercator4v5.0: alpha-helical heme oxygenase *(HO) & prot-scriber: heme oxygenase 1 chloroplastic & swissprot: Heme oxygenase 1, chloroplastic & original description: none	-2.58051	-3.27867	-2.54485	-3.2511
7.16.6	Coenzyme metabolism.phylloquinone biosynthesis.1,4-dihydroxy-2-naphthoyl-CoA thioesterase *(MenH/DHNAT)	novel.16607	Transcript	mercator4v5.0: 1,4-dihydroxy-2-naphthoyl-CoA thioesterase *(MenH/DHNAT) & prot-scriber: 4hbt domain containing protein & swissprot: no annotation & original description: none	-9.22729	-10.6279	-9.65769	-11.0648

## Sheet: Secondary metabolism.
BinCode	BinName	Gene ID	type	description	106/90	136/90	106/100	136/100
9.1.1.1	Secondary metabolism.terpenoids.mevalonate pathway.acetyl-CoA C-acyltransferase	traescs2a02g036300	Transcript	mercator4v5.0: acetyl-CoA C-acyltransferase & prot-scriber: acetyl coa transferase mitochondrial & swissprot: Acetyl-CoA acetyltransferase, cytosolic 1 & original description: none	-4.79166	-4.33654	-5.20391	-4.75596
9.1.1.6	Secondary metabolism.terpenoids.mevalonate pathway.mevalonate diphosphate decarboxylase	traescs3b02g585400	Transcript	mercator4v5.0: mevalonate diphosphate decarboxylase & prot-scriber: diphosphomevalonate decarboxylase & swissprot: Diphosphomevalonate decarboxylase MVD2, peroxisomal & original description: none	-3.95135	-4.13399	-3.0555	-3.25802
9.1.4.2	Secondary metabolism.terpenoids.terpene biosynthesis.mono-/sesquiterpene-/diterpene synthase	traescs2b02g017400	Transcript	mercator4v5.0: mono-/sesquiterpene-/diterpene synthase & prot-scriber: + delta cadinene synthase isozyme & swissprot: Tau-cadinol synthase & original description: none	2.21116	2.17317	2.09505	2.05065
9.1.4.2	Secondary metabolism.terpenoids.terpene biosynthesis.mono-/sesquiterpene-/diterpene synthase	traescs2b02g016700	Transcript	mercator4v5.0: mono-/sesquiterpene-/diterpene synthase & prot-scriber: + delta cadinene synthase & swissprot: Tau-cadinol synthase & original description: none	2.99379	2.98804	2.77819	2.76946
9.1.4.3	Secondary metabolism.terpenoids.terpene biosynthesis.triterpenoid synthase	traescs7a02g001700	Transcript	mercator4v5.0: triterpenoid synthase & prot-scriber: cycloartenol synthase & swissprot: Achilleol B synthase & original description: none	6.08855	5.07848	9.12426	8.10777
9.2.1.1.1	Secondary metabolism.phenolics.p-coumaroyl-CoA biosynthesis.phenylalanine ammonia lyase activity.phenylalanine ammonia lyase *(PAL)	traescs1b02g048100	Transcript	mercator4v5.0: phenylalanine ammonia lyase *(PAL) & prot-scriber: phenylalanine ammonia lyase & swissprot: Phenylalanine ammonia-lyase & original description: none	5.90793	5.44134	4.13723	3.6657

## Sheet: Redox homeostasis.
BinCode	BinName	Gene ID	type	description	106/90	136/90	106/100	136/100
10.2.3.3	Redox homeostasis.glutathione-based redox regulation.glutathione S-transferase activities.class tau glutathione S-transferase	traescs6b02g167500	Transcript	mercator4v5.0: class tau glutathione S-transferase & prot-scriber: arath glutathione s tranferae & swissprot: Probable glutathione S-transferase GSTU6 & original description: none	2.12517	2.26768	2.77749	2.90983
10.2.3.3	Redox homeostasis.glutathione-based redox regulation.glutathione S-transferase activities.class tau glutathione S-transferase	traescs3b02g025000	Transcript	mercator4v5.0: class tau glutathione S-transferase & prot-scriber: glutathione transferase & swissprot: Probable glutathione S-transferase GSTU6 & original description: none	-4.76221	-5.03893	-4.1192	-4.40442
10.2.3.3	Redox homeostasis.glutathione-based redox regulation.glutathione S-transferase activities.class tau glutathione S-transferase	traescs2b02g609500	Transcript	mercator4v5.0: class tau glutathione S-transferase & prot-scriber: arath glutathione s tranferae & swissprot: Probable glutathione S-transferase & original description: none	-3.49443	-12.6538	-2.94964	-12.1122
10.2.3.3	Redox homeostasis.glutathione-based redox regulation.glutathione S-transferase activities.class tau glutathione S-transferase	traescs2a02g578000	Transcript	mercator4v5.0: class tau glutathione S-transferase & prot-scriber: arath glutathione s tranferae & swissprot: Glutathione S-transferase U20 & original description: none	4.98695	4.47254	6.97288	6.45078
10.2.3.4	Redox homeostasis.glutathione-based redox regulation.glutathione S-transferase activities.class phi glutathione S-transferase	traescs4a02g349700	Transcript	mercator4v5.0: class phi glutathione S-transferase & prot-scriber: glutathione s tranferae 1 & swissprot: Glutathione S-transferase 4 & original description: none	-3.37055	-4.2024	-2.32408	-3.16477
10.2.3.5	Redox homeostasis.glutathione-based redox regulation.glutathione S-transferase activities.class lambda glutathione S-transferase	traescs4d02g201100	Transcript	mercator4v5.0: class lambda glutathione S-transferase & prot-scriber: gst n termial domai cotaiig protei & swissprot: Protein IN2-1 homolog B & original description: none	-2.74877	-3.66879	-2.11578	-3.04264
10.2.3.5	Redox homeostasis.glutathione-based redox regulation.glutathione S-transferase activities.class lambda glutathione S-transferase	traescs4a02g103900	Transcript	mercator4v5.0: class lambda glutathione S-transferase & prot-scriber: gst n termial domai cotaiig protei & swissprot: Protein IN2-1 homolog B & original description: none	6.14615	5.9918	4.3406	4.1788
10.3.2.4	Redox homeostasis.thiol-based redox regulation.peroxiredoxin activities.type-2 peroxiredoxin *(PrxII)	traescs3b02g213200	Transcript	mercator4v5.0: type-2 peroxiredoxin *(PrxII) & prot-scriber: glutaredoxin dependent peroxiredoxin & swissprot: Peroxiredoxin-2F, mitochondrial & original description: none	-6.90828	-8.24436	-6.65215	-7.99563

## Sheet: Phytohormone action.
BinCode	BinName	id	type	description	106/90	136/90	106/100	136/100
11.1.3.4	Phytohormone action.abscisic acid.conjugation and degradation.phaseic acid reductase *(CRL1/2)	traescs7a02g395700	Transcript	mercator4v5.0: phaseic acid reductase *(CRL1/2) & prot-scriber: epimerase domain containing protein & swissprot: Cinnamoyl-CoA reductase 1 & original description: none	-5.36206	-5.75089	-3.69437	-4.09583
11.2.3.2	Phytohormone action.auxin.conjugation and degradation.indole-3-acetic acid dioxygenase *(DAO)	traescs6b02g225200	Transcript	mercator4v5.0: indole-3-acetic acid dioxygenase *(DAO) & prot-scriber: fe2og dioxygenase domain containing protein & swissprot: 2-oxoglutarate-dependent dioxygenase DAO & original description: none	-7.13769	-7.5752	-7.05379	-7.49656
11.6.1.2	Phytohormone action.gibberellin.biosynthesis.ent-kaurene synthase	traescs2a02g028100	Transcript	mercator4v5.0: ent-kaurene synthase & prot-scriber: ent kaur ene synthase chloroplastic & swissprot: 9-beta-pimara-7,15-diene synthase, chloroplastic & original description: none	-8.34231	-8.78171	-8.27725	-8.72277
11.6.1.4	Phytohormone action.gibberellin.biosynthesis.ent-kaurenoic acid oxidase *(KO1)	traescs2b02g445300	Transcript	mercator4v5.0: ent-kaurenoic acid oxidase *(KO1) & prot-scriber: ent kaurene oxidase chloroplastic & swissprot: Ent-kaurene oxidase 2 & original description: none	-2.58426	-2.33207	-2.93687	-2.69209
11.10.2.3.1	Phytohormone action.signalling peptides.CRP (cysteine-rich-peptide) category.EPF/EPFL-peptide activity.EPF/EPFL-precursor polypeptide	traescs2a02g268100	Transcript	mercator4v5.0: EPF/EPFL precursor polypeptide & prot-scriber: epidermal patterning factor protein & swissprot: no annotation & original description: none	-8.50699	-8.9465	-8.21797	-8.66451

[truncated: 18 more sheets: Chromatin organisation., Cell division., DNA damage response., RNA biosynthesis., RNA processing., Protein biosynthesis., Protein modification., Protein homeostasis., Cytoskeleton organisation., Cell wall organisation., Vesicle trafficking., Protein translocation., Solute transport., Nutrient uptake., External stimuli response., Multi-process regulation., Plant reproduction., Clade-specific metabolism.]
