# Supplementary material for: Comparative Transcriptome Analysis Reveals the Genes and Pathways Related to Wheat Root Hair Length
Source: Int J Mol Sci. 2024 Feb 8;25(4):2069. doi: 10.3390/ijms25042069 (PMC10889798; doi:10.3390/ijms25042069)
Supplement: Supplementary file 1 [file ijms-25-02069-s001.zip › Supplemental Table S4.xlsx]

## Sheet: Sheet1
Supplemental Table S4. The details of name and the average root hair length of 261 wheat genotypes
Number	Name	Average root hair length
2	Neimai 11	0.978159
3	Jinchun 3 (Xichunai 2)	0.869659
4	Lianglaiyoubaipixiaomai	1.06595
5	Bihongsui	0.868928
6	Xiaobaimai	1.1482
7	Hongpixiaomai	1.00482
8	Dabaipi	0.848175
9	Xiaohongpi	0.92249
10	Dingxingzhai	1.24731
11	Honglidangnianlao	0.810764
12	Huoliaomai	0.871212
13	Dahongmai	0.765835
14	Shanxibaimai	0.702013
15	Hongjinmai	0.742291
16	Baiqimai	0.900455
17	Xiaokoumai	0.967941
18	Daimanghongmai	0.774554
19	Zhuoludongmai	1.00372
20	Hongmai	1.1285
21	Youmangbaifu	0.956378
22	Hongpidongmai	1.12101
23	Panshiwumang	0.981411
24	Baiqiumai	0.909164
25	Laomai	1.05857
26	Xiaobaimang	1.17281
27	Zhongyou 9507	1.05508
28	Jinmai 8(Jinzhong 849)	0.902871
29	Fenkang 2(5248)	1.42491
30	Changzhi 6406	1.09596
31	Beijin 8	0.91907
32	Yuandong 822	0.891212
33	Lvhan 328	0.885865
34	Yanan 11	1.05413
35	Nongda 183	1.14511
37	Nongda 311	0.882288
38	Nongda 139	0.939411
40	Xianmai	0.978586
41	Jiangxizao	1.01581
42	Honghuazao	1.25505
43	Jiangdongmen	1.008
44	Dahuangpi	0.883844
45	Chongyanghongmai 1	0.982433
46	Zaowutian	0.849911
47	Liuzhutou	1.21619
48	Zhumaoyuanzitou	1.14275
49	Shuilizhan	0.885266
51	Baipu(Luoqing)	0.9694
52	Zaoxiaomai	1.00569
53	Lanxizaoxiaomai	0.862147
54	Wangshuibai	0.874055
55	Wuyuanmai	1.00381
56	Chejianzi	0.393619
57	Heshangmai	1.04361
58	Nuomai	0.856613
59	Mangxiaomai	0.919134
60	Sankecun	0.919134
61	Paozimai	0.961189
62	Huadong 6	0.828275
63	Liying 5	1.07079
64	Sumai 3	0.862667
65	Yangmai 158	0.932227
66	Enmai 4	1.13016
67	Emai 6	0.935754
68	Anhui 3	0.889054
69	Zhemai 1	0.698037
70	Baiyoumai	1.01917
71	Yangmai	0.821768
72	Huoqiu	0.998978
73	Daqingmang	0.980646
74	Guangtou	0.985329
75	Xinkehan 9	0.946061
76	Kefen 3	1.05103
77	Kelao 4	0.955408
78	Xinshuguang 1	1.10593
79	Xingshuguang 6	1.06129
80	Jichun 1016	1.15314
81	Chixiaomai	0.414071
82	Funo（Afu）	0.405787
83	Кавказ（Gaojiasuo）	0.348385
84	St 2422/464（zhengyin 4）	0.380574
85	Nanda 2419	0.402629
86	Orofen（Ourou）	0.444481
87	Nonglin 10	0.384873
88	Shuiyuan 86	0.340012
89	qianjiaomai	0.372911
90	Early Premium （Zaoyangmai）	0.279353
91	Triumph（Shenglimai）	0.410376
92	Aodesa 3	0.8632
93	Tanori	1.20626
95	Atlas 66（Atelasi 66）	1.10456
96	Gansu 96	1.24409
98	Chike	0.580434
99	Songruimai(sihao)	0.377711
100	Shengen	0.352821
101	Shanglinxiaomai	0.481158
102	Kangxiu 10	0.369763
103	Taizhong 23	0.400503
104	Jinmai 2148	0.386711
105	Dixiuzao	0.398602
106	Jingyang 60(Xibei 60)	1.22539
107	Shite 14	1.16143
108	Fuzhuang 30	1.0374
109	Bima 1	1.22952
110	Bima 2	1.30053
111	Shijiazhuang 54	1.02177
112	Pinyang 27	0.806473
113	Fenchan 3	0.979349
114	Taishan 1	1.111
115	Jinan 2	0.820045
116	Youbao	1.02996
117	Bainong 3217	1.02307
118	Yannong 15	0.735411
119	Xinong 6028	0.904789
120	Shijiazhuang 407	0.991772
121	12040（Jimai2）	0.939442
122	Neixiang 5	0.822388
123	Zhengzhou 6	0.947471
124	Xiannong 39	0.743915
125	Jinan 17	1.03719
126	Xiaoyan 6	0.837878
127	Shannong 7859	0.818723
128	Aifen 3	0.866648
129	Wenmai 6(Yumai 49)	0.893363
131	Zhengzhou 741	0.920661
132	Banjiemang	1.07023
133	Laolaixia	0.897571
134	Louguding	0.917873
135	Xishanbiansui	1.1455
136	Honggoudou	1.41706
137	Baihuomai	1.09493
139	Youzimai	1.28331
140	Pingyuan 50	1.0097
141	Baiqimai	1.12402
142	Baituzitou	1.0367
143	Youmangsaogudan	0.919668
144	Fuyanghong	1.06759
145	Huomai	1.2201
146	Meiqianwu	0.913927
147	Sanyuehuang	0.91037
148	Xiaofoshou	1.17158
149	Hongheshangtou	1.23666
150	Dakoumai	1.07728
152	Baitiaoyu	0.845776
153	Baimangmai	1.03576
154	Dayuhua	1.10674
155	Fumai	1.01501
156	Laoqimai	0.826037
157	Chushanbao	0.864155
158	Dalibanmang	0.653025
159	Liuyuehuang	0.597243
160	Gejiaxiang	0.730409
161	Gewehongmai	0.950091
162	Zhahong	0.977158
163	Motuoxiaomai	1.09471
164	Bianbachunmai-6	0.994423
165	Baimangxiaomai	1.09611
166	Muzongzhuoga	0.902308
167	Zangdong 4	0.955069
168	Rikaze 8	0.782945
169	Shanmai	1.00113
170	Yizhimai	0.910619
171	Dabaimai	0.82537
172	Galaohan	0.769928
173	Huoliyan	1.02746
174	Shanmai	0.745023
175	Baidatou	0.70114
176	Jinhuangmai	0.729806
177	Hongmangmai	0.847138
178	Baiqitou	1.12746
179	Laotutou	1.09884
180	Qinchun 28	0.974508
181	Ninchun 4(Yongliang 4)	1.01195
182	Huzhuhong	0.899919
183	Huinin 10	1.10276
184	Shuwan 8	1.1597
185	Fan 6	0.775271
186	Bimai 26	1.22056
187	Xingyi4	1.05541
188	Fengmai11	0.944186
189	Tongjiabaxiaomai	1.07166
190	Baimaizi	0.977346
191	Chengduguangtou	1.05574
192	Jiangmai	0.839333
193	Baihuamai	1.0279
194	Huanxiangguo	1.1313
195	Hanzhongbai	1.2217
196	Xiaosanyuehuang	1.10824
197	Suotiaohongmai	1.12288
198	Hongxumai	1.11037
199	Zipi	0.812561
200	Baimangmai	1.10293
201	Hongmangzi	1.03379
202	Yuqiumai	0.936891
203	Yangmai	1.15479
204	Yangmai	0.92652
205	Zhushimai	0.905502
206	Biantouguangkemai	1.01864
207	Changmangshibianmai	1.1422
208	Zhugoumai	0.89793
209	Dianxihongkeyangmai	1.06479
210	Baidongmai	1.05823
211	Hongchunmai	0.924428
212	Chunmai	0.858207
213	Wumangchunmai	0.968634
214	Jiangchunmai	0.960673
215	Zhong 4	1.04849
216	Fuzhuang 30	1.25356
217	Revenue	1.11899
218	SEL OF HOURANI 27-1	0.914261
219	SEL OF HOURANI 27-2	0.982225
220	SKALA	1.11556
222	SURHAK 5688	0.91409
221	SOCIEDAD NACIONAL DE AGRICULTURA	0.807396
223	SURHAK MESTNYJ	0.975631
224	SW95 50101	1.20089
225	SW95 50192	1.0187
226	SW95 50213	1.10138
227	TAJAZNAJA 4	0.825966
228	W 5228 HZ-1	1.05453
229	W 5294 DT-34	0.9885
230	YRODY 1006	1.11302
231	073/44	1.12906
232	92FS-16	1.05382
233	AEGYLOPS 14257	1.15407
234	AFGHANISTAN 7	0.96916
235	ALBIDUM 24	0.759201
236	Al-wheat	1.02258
237	ARTEMOVKA	0.985256
238	AUS 19392	1.18266
239	AUS 19393	1.01143
240	AUS 19395	0.994449
241	AUS 19396	0.923106
242	AUS 19397	1.00442
243	AUS 19398	0.994323
244	AUS 19399	1.00956
245	AUS 19401	0.959747
246	AUS 19402	0.913861
247	AUS 19403	0.951607
249	AUS 19720	1.0394
251	B-T-35	0.802357
253	B-T-51	1.06318
254	BUKOVINKA	0.971493
255	CAZ5 3	0.751363
257	EXITO B	0.843689
258	FERRUGINEUM	0.9659
259	FRETES-2	0.53069
261	KZYL-SARK	0.942293
264	Mackellar	0.889471
265	MAHON DEMIAS	0.826291
267	PALESTINE 8	1.09069
268	PI 178012	0.884421
269	PI 178704	0.526416
270	PI 180988	0.840702
273	Wumangchunmai	1.02475
274	Xindong 2	1.13126
275	Kashi 1	1.15352
276	Kashibaipi	1.26101
277	Tuokexun 1	1.04846
278	Chinese Spring	0.940405
279	Weizhi	1.00986
280	Yanzhan 1 (Yumai 63)	1.05938
