# Supplementary material for: Comparative Transcriptome Analysis Reveals the Genes and Pathways Related to Wheat Root Hair Length
Source: Int J Mol Sci. 2024 Feb 8;25(4):2069. doi: 10.3390/ijms25042069 (PMC10889798; doi:10.3390/ijms25042069)
Supplement: Supplementary file 1 [file ijms-25-02069-s001.zip › Supplemental Table S5.xlsx]

## Sheet: Sheet1
Supplemental Table 5. The Primers used for qRT-PCR validation
Gene ID	Forward primer	Reverse primer
TraesCS2A02G590400	CTGCCTGGTCATTCTGGCATC	CAGAGGGAAGATCTCCGAGCT
TraesCS1B02G183200	GTTGAATCTGATGGAAGGTC	TAGCAGCTCCTGAGATCTTCC
TraesCS3D02G008900	CAAGGACGTGGAGAAGAAC	CCGTCTGTGACTTGTAGTC
TraesCSU02G137000	TCAAGGTGTTCGTCGGTGAC	CTGAGCCGGTTCTTGAAGT
TraesCS4B02G302600	AAAGCAGACGAGCCATCTCAG	CTCTTTCTTTCTAGCTCGCTG
TraesCS1B02G056400	TGCTACACTATGCTGCTGA	TCTTCACAGCACCATATTG
